# Supplementary material for: Association of Immune Cells, Inflammatory Cytokines, and Lung Cancer: A Mediating Mendelian Randomization Study
Source: Mediators Inflamm. 2025 Nov 17;2025:3834641. doi: 10.1155/mi/3834641 (PMC12643680; doi:10.1155/mi/3834641)
Supplement: Supporting Information 3 — Additional file 3: File 1. List of IV with lung cancer. File 2. List of IV with 41 circulating inflammatory cytokines. File 3. List of IV with 731 immune cell traits. File 4. Causal effects of immune cell traits on lung cancer-related phenotypes. File 5. The results of sensitive analyses for the associations between 731 immune cell traits and lung cancer-related phenotypes. File 6. Causal effects of immune cell traits on circulating inflammatory cytokines. File 7. The results of sensitive analyses for the associations between 731 immune cell traits and 41 circulating inflammatory cytokines. File 8. Causal effects of inflammatory cytokines on lung cancer-related phenotypes. File 9. The results of sensitive analyses for the associations between 41 circulating inflammatory cytokines and lung cancer-related phenotypes. File 10. Overall association among genetically estimated candidate immune cell traits, circulating inflammatory cytokine mediators, and lung cancer outcomes. File 11. Association between genetically estimated candidate circulating inflammatory cytokine mediators and lung cancer outcomes. File 12. Associations between genetically estimated candidate immune cell traits and circulating inflammatory cytokine mediators. File 13. Mediation proportion and 95% CI of candidate immune cell-cytokine-cancer pathway. [file 3834641.f3.xlsx]

## Sheet: Contents
Contents
Supplementary File 1: List of IV with Lung cancer.
Supplementary File 2: List of IV with 41 circulating inflammatory cytokines.
Supplementary File 3: List of IV with 731 immune cell traits.
Supplementary File 4: Causal effects of immune cell traits on lung cancer-related phenotypes.
Supplementary File 5: The results of sensitive analyses for the associations between 731 immune cell traits and lung cancer with its related phenotypes.
Supplementary File 6: Causal effects of immune cell traits on circulating inflammatory cytokines.
Supplementary File 7: The results of sensitive analyses for the associations between 731 immune cell traits and 41 circulating inflammatory cytokines.
Supplementary File 8: Causal effects of inflammatory cytokines on lung cancer-related phenotypes.
Supplementary File 9: The results of sensitive analyses for the associations between 41 circulating inflammatory cytokines and lung cancer-related phenotypes.
Supplementary File 10: Overall associations among genetically estimated candidate immune cell-cytokine-cancer pathway.
Supplementary File 11: Associations between genetically estimated candidate circulating inflammatory cytokine mediators and Lung cancer outcomes.
Supplementary File 12: Associations between genetically estimated candidate immune cell traits and circulating inflammatory cytokine mediators.
Supplementary File 13: Mediation proportion and 95%CI of candidate immune cell-cytokine-cancer pathway.

## Sheet: Supplementary file 1
	Supplementary file 1: List of IVs with lung cancer and its related phenotypes.
cancer type	ID	SNP	pos.exposure	A1	A2	eaf.exposure	beta.exposure	se.exposure	samplesize.exposure	pval.exposure	R2	F-statistic
Lung adenocarcinoma	ieu-a-984	rs71658797	77967507	A	T	0.10262	0.161933	0.026833	65864	1.59129e-09	0.0235087	1585.61
Lung adenocarcinoma	ieu-a-984	rs75227923	199217117	A	G	0.010434	0.409701	0.085709	65864	1.7519e-06	0.0186229	1249.82
Lung adenocarcinoma	ieu-a-984	rs55864010	67701289	A	G	0.093813	0.156079	0.030352	65864	2.71381e-07	0.0200333	1346.41
Lung adenocarcinoma	ieu-a-984	rs7569681	116094446	C	T	0.086827	0.131042	0.027744	65864	2.32172e-06	0.0184014	1234.67
Lung adenocarcinoma	ieu-a-984	rs62140840	24729639	T	C	0.115436	0.124494	0.026894	65864	3.67426e-06	0.0180345	1209.61
Lung adenocarcinoma	ieu-a-984	rs145469902	130726431	T	G	0.014589	0.461665	0.09128	65864	4.24405e-07	0.0197038	1323.81
Lung adenocarcinoma	ieu-a-984	rs6852419	9711314	A	G	0.333638	0.0852911	0.017979	65864	2.09599e-06	0.0184819	1240.18
Lung adenocarcinoma	ieu-a-984	rs2320614	164070122	C	T	0.400433	0.081604	0.016462	65864	7.15105e-07	0.0193121	1296.98
Lung adenocarcinoma	ieu-a-984	rs76552926	1226730	G	A	0.008213	0.415733	0.086035	60106	1.35061e-06	0.0197062	1208.23
Lung adenocarcinoma	ieu-a-984	rs35772018	150110239	C	T	0.017163	0.341733	0.068366	60106	5.77604e-07	0.0203847	1250.7
Lung adenocarcinoma	ieu-a-984	rs6866294	1311693	C	T	0.591864	0.150881	0.016577	65864	8.88587e-20	0.0354436	2420.17
Lung adenocarcinoma	ieu-a-984	rs2316515	410848	G	A	0.588472	0.0871419	0.016453	65864	1.18097e-07	0.0206335	1387.59
Lung adenocarcinoma	ieu-a-984	rs10807026	27555519	C	A	0.720594	0.0900188	0.017931	65864	5.15965e-07	0.0195582	1313.84
Lung adenocarcinoma	ieu-a-984	rs58779147	141273222	T	C	0.21646	0.0921826	0.019955	65864	3.84796e-06	0.0179974	1207.07
Lung adenocarcinoma	ieu-a-984	rs11780645	27412787	C	T	0.665713	0.080721	0.01744	65864	3.68214e-06	0.0180323	1209.45
Lung adenocarcinoma	ieu-a-984	rs28557075	22066572	A	G	0.093271	0.176569	0.029196	65864	1.46842e-09	0.0235588	1589.07
Lung adenocarcinoma	ieu-a-984	rs16933658	36866070	C	A	0.078917	0.147809	0.032036	65864	3.95294e-06	0.0179753	1205.56
Lung adenocarcinoma	ieu-a-984	rs885518	21830157	G	A	0.100556	0.156897	0.025426	65864	6.8008e-10	0.0240377	1622.17
Lung adenocarcinoma	ieu-a-984	rs7902587	105694301	T	C	0.103952	0.162693	0.026705	65864	1.11296e-09	0.0237321	1601.04
Lung adenocarcinoma	ieu-a-984	rs113573153	48484271	A	G	0.086378	0.179329	0.03493	58539	2.83759e-07	0.0212148	1268.77
Lung adenocarcinoma	ieu-a-984	rs9668978	64913237	T	G	0.288556	0.0942487	0.018477	65864	3.38073e-07	0.019872	1335.34
Lung adenocarcinoma	ieu-a-984	rs11855650	70431773	T	G	0.382026	0.0798162	0.016626	65864	1.58088e-06	0.0187029	1255.29
Lung adenocarcinoma	ieu-a-984	rs55781567	78857986	G	C	0.357607	0.236491	0.016749	65864	2.88536e-45	0.0549354	3828.47
Lung adenocarcinoma	ieu-a-984	rs9960703	9780846	T	C	0.557869	0.0873241	0.017632	62523	7.322e-07	0.0198032	1263.13
Lung adenocarcinoma	ieu-a-984	rs639436	56032711	G	A	0.793649	0.0972843	0.02107	65864	3.8892e-06	0.0179883	1206.45
Lung adenocarcinoma	ieu-a-984	rs56113850	41353107	C	T	0.554742	0.120742	0.01871	60770	1.09481e-10	0.0261697	1633.01
Lung adenocarcinoma	ieu-a-984	rs41309931	62326579	T	G	0.117438	0.148463	0.025917	65864	1.01333e-08	0.0223156	1503.29
Lung cancer	ukb-a-54	rs76527378	211234819	G	A	0.0154642	0.00108271	0.00023403	337159	3.72289e-06	0.00796729	2707.8
Lung cancer	ukb-a-54	rs116311274	221841953	G	T	0.00272391	0.00296955	0.000573865	337159	2.28465e-07	0.00891143	3031.57
Lung cancer	ukb-a-54	rs144574930	58890842	C	G	0.00176602	0.00458616	0.000697269	337159	4.79733e-11	0.0113267	3862.64
Lung cancer	ukb-a-54	rs74501880	3388091	G	C	0.00141311	0.00508606	0.00077692	337159	5.90065e-11	0.0112736	3844.3
Lung cancer	ukb-a-54	rs76984383	114832429	T	C	0.0214517	0.00103902	0.000207521	337159	5.53643e-07	0.00862243	2932.4
Lung cancer	ukb-a-54	rs116104877	228855377	A	G	0.0143061	0.00136368	0.000255891	337159	9.87461e-08	0.00917747	3122.91
Lung cancer	ukb-a-54	rs17019600	80915734	A	C	0.0257756	0.000882557	0.000183992	337159	1.61365e-06	0.00826063	2808.33
Lung cancer	ukb-a-54	rs137886287	67122594	G	A	0.00842677	0.00152981	0.000333506	337159	4.49707e-06	0.00789958	2684.61
Lung cancer	ukb-a-54	rs115604306	155975304	G	A	0.0202254	0.000989493	0.000205155	337159	1.41364e-06	0.00830615	2823.93
Lung cancer	ukb-a-54	rs148757379	146777823	A	C	0.00646651	0.00184515	0.00038167	337159	1.33589e-06	0.00832554	2830.58
Lung cancer	ukb-a-54	rs71313815	4278581	T	A	0.00399171	0.0023352	0.000471993	337159	7.51917e-07	0.00852033	2897.38
Lung cancer	ukb-a-54	rs114826654	102975197	A	C	0.0427181	0.000723113	0.000144249	337159	5.3634e-07	0.00863299	2936.02
Lung cancer	ukb-a-54	rs4574484	6130443	C	A	0.214796	0.000367513	7.03771e-05	337159	1.77052e-07	0.00899306	3059.59
Lung cancer	ukb-a-54	rs553715265	119321875	T	G	0.0122228	0.00128864	0.000273068	337159	2.36952e-06	0.008127	2762.53
Lung cancer	ukb-a-54	rs141221440	83405012	T	C	0.00723905	0.00175919	0.000355525	337159	7.49566e-07	0.0085214	2897.74
Lung cancer	ukb-a-54	rs185589221	21354276	C	T	0.00571176	0.00189105	0.000409268	337159	3.82825e-06	0.00795729	2704.38
Lung cancer	ukb-a-54	rs76339046	150128567	A	C	0.0155428	0.00107819	0.000233663	337159	3.94575e-06	0.00794649	2700.68
Lung cancer	ukb-a-54	rs62361662	41898344	C	T	0.121621	0.000406015	8.88284e-05	337159	4.86094e-06	0.00787156	2675.01
Lung cancer	ukb-a-54	rs149648432	104749988	C	T	0.00453738	0.00213741	0.000450432	337159	2.08339e-06	0.00817199	2777.95
Lung cancer	ukb-a-54	rs149427660	132388227	T	C	0.0086922	0.00150667	0.000323949	337159	3.30552e-06	0.00800961	2722.3
Lung cancer	ukb-a-54	rs73042338	4942226	A	G	0.0184016	0.00121142	0.000225228	337159	7.51121e-08	0.0092627	3152.18
Lung cancer	ukb-a-54	rs148591699	50901126	T	C	0.00268832	0.00303577	0.000598598	337159	3.94984e-07	0.00873375	2970.59
Lung cancer	ukb-a-54	rs10960642	1245725	A	G	0.0203485	0.0012121	0.000214655	337159	1.63655e-08	0.00972436	3310.83
Lung cancer	ukb-a-54	rs17218977	14770521	A	G	0.179231	0.000350857	7.56633e-05	337159	3.535e-06	0.00798574	2714.12
Lung cancer	ukb-a-54	rs11793509	92832357	T	C	0.0092779	0.0014636	0.000317497	337159	4.03181e-06	0.00793877	2698.03
Lung cancer	ukb-a-54	rs2240892	135051543	C	T	0.101087	0.000541432	9.91179e-05	337159	4.69797e-08	0.00940712	3201.79
Lung cancer	ukb-a-54	rs117976398	133263535	C	T	0.0194989	0.000979645	0.000208878	337159	2.7325e-06	0.00807692	2745.36
Lung cancer	ukb-a-54	rs17642530	53885184	T	C	0.0131406	0.00126194	0.000253926	337159	6.70903e-07	0.00855854	2910.48
Lung cancer	ukb-a-54	rs78259025	116714370	T	G	0.0211018	0.00101134	0.000200866	337159	4.78377e-07	0.00867078	2948.99
Lung cancer	ukb-a-54	rs71476855	9951384	G	A	0.0168891	0.00110275	0.000229791	337159	1.59584e-06	0.00826443	2809.63
Lung cancer	ukb-a-54	rs61466773	131084207	G	C	0.0181332	0.00121108	0.000219958	337159	3.67401e-08	0.00948195	3227.51
Lung cancer	ukb-a-54	rs56364609	83358091	C	A	0.00365511	0.0023007	0.000479486	337159	1.60122e-06	0.00826329	2809.24
Lung cancer	ukb-a-54	rs117711887	77795045	G	A	0.00994665	0.00141765	0.000301878	337159	2.65271e-06	0.00808737	2748.94
Lung cancer	ukb-a-54	rs77518567	90042063	C	T	0.0071397	0.00174015	0.000343708	337159	4.132e-07	0.00871896	2965.51
Lung cancer	ukb-a-54	rs1805561	13910692	G	C	0.0124541	0.0012892	0.000266309	337159	1.29241e-06	0.00833687	2834.47
Lung cancer	ukb-a-54	rs73206252	115828750	A	G	0.0123088	0.00130571	0.000266017	337159	9.18861e-07	0.0084529	2874.25
Lung cancer	ukb-a-54	rs192864097	38615763	C	G	0.0140822	0.00115546	0.000251036	337159	4.17042e-06	0.00792664	2693.88
Lung cancer	ukb-a-54	rs143367209	30555647	T	G	0.00986065	0.00149107	0.000307672	337159	1.25852e-06	0.00834601	2837.6
Lung cancer	ukb-a-54	rs151231921	26198079	T	G	0.00977168	0.00144106	0.000309016	337159	3.112e-06	0.00803103	2729.64
Lung cancer	ukb-a-54	rs147145794	70476585	T	C	0.0195967	0.00108275	0.000217732	337159	6.6004e-07	0.00856395	2912.34
Lung cancer	ukb-a-54	rs188257703	62478827	A	G	0.00609136	0.00181843	0.000383148	337159	2.07549e-06	0.00817334	2778.41
Lung cancer	ukb-a-54	rs16954459	70711941	G	C	0.00159698	0.00358378	0.000741159	337159	1.32957e-06	0.0083272	2831.15
Lung cancer	ukb-a-54	rs117146131	80606682	A	G	0.00982209	0.00148754	0.000299508	337159	6.81695e-07	0.00855319	2908.65
Lung cancer	ukb-a-54	rs149382177	64549553	T	C	0.00413109	0.00223508	0.00047013	337159	1.99347e-06	0.00818737	2783.22
Lung cancer	ukb-a-54	rs59244060	88444679	A	T	0.0490025	0.000703851	0.000143041	337159	8.63138e-07	0.008474	2881.49
Lung cancer	ukb-a-54	rs367810251	18647350	C	G	0.0100846	0.00186521	0.000326696	337159	1.13522e-08	0.00983211	3347.88
Lung cancer	ukb-a-54	rs75943544	30682061	C	T	0.0241223	0.00100018	0.000188199	337159	1.07051e-07	0.00915222	3114.24
Lung cancer	ukb-a-54	rs9907385	35079147	A	C	0.153495	0.00039717	8.08912e-05	337159	9.11528e-07	0.00845558	2875.17
Lung cancer	ukb-a-54	rs77447097	48790364	A	G	0.0114354	0.00128011	0.000272084	337159	2.54167e-06	0.0081024	2754.1
Lung cancer	ukb-a-54	rs138700619	42814708	T	C	0.00471976	0.00197343	0.000422037	337159	2.92671e-06	0.00805269	2737.06
Lung cancer	ukb-a-54	rs59332290	31523848	T	C	0.0156243	0.00114052	0.00023538	337159	1.26395e-06	0.00834453	2837.09
Lung cancer	ukb-a-54	rs181580939	8686615	A	G	0.003277	0.00256056	0.000531372	337159	1.44511e-06	0.00829861	2821.35
Lung cancer	ukb-a-54	rs76099414	46410994	T	G	0.0279701	0.000833706	0.000174758	337159	1.8373e-06	0.00821571	2792.93
Lung cancer	ukb-a-54	rs73366529	45659025	A	G	0.00358245	0.00234104	0.000496617	337159	2.43041e-06	0.00811815	2759.49
Lung cancer	ukb-a-54	rs144911776	20665917	T	C	0.0162753	0.0011336	0.000240978	337159	2.55023e-06	0.00810125	2753.7
Lung cancer	ukb-a-54	rs117071017	46674312	C	T	0.021256	0.00104231	0.000205564	337159	3.97009e-07	0.00873207	2970.01
Lung cancer ever smoker	ebi-a-GCST004749	rs71658797	77967507	A	T	0.102898	0.136209	0.024436	40187	2.48869e-08	0.0277956	1148.9
Lung cancer ever smoker	ebi-a-GCST004749	rs7534220	100724467	C	T	0.627827	0.12049	0.024753	40187	1.12894e-06	0.0242752	999.769
Lung cancer ever smoker	ebi-a-GCST004749	rs1866631	174075761	A	G	0.578009	0.071793	0.015015	40187	1.73936e-06	0.0238452	981.627
Lung cancer ever smoker	ebi-a-GCST004749	rs76980472	67794452	C	T	0.017776	0.315874	0.059559	40187	1.13548e-07	0.0264474	1091.66
Lung cancer ever smoker	ebi-a-GCST004749	rs6710503	24971176	A	G	0.259856	0.078229	0.016935	40187	3.85017e-06	0.0230375	947.592
Lung cancer ever smoker	ebi-a-GCST004749	rs7428320	29408656	G	A	0.689798	0.081575	0.016925	40187	1.43741e-06	0.0240365	989.695
Lung cancer ever smoker	ebi-a-GCST004749	rs3810859	851582	A	G	0.263131	0.07796	0.016813	40187	3.53647e-06	0.0231248	951.269
Lung cancer ever smoker	ebi-a-GCST004749	rs62389424	422631	A	C	0.124809	0.135744	0.029219	40187	3.38813e-06	0.023169	953.128
Lung cancer ever smoker	ebi-a-GCST004749	rs2233956	31081205	C	T	0.167125	0.159589	0.019658	40187	4.73042e-16	0.0404647	1694.65
Lung cancer ever smoker	ebi-a-GCST004749	rs62445633	87055664	A	G	0.077709	0.134737	0.028512	40187	2.29361e-06	0.0235671	969.903
Lung cancer ever smoker	ebi-a-GCST004749	rs3944100	17054346	C	T	0.368207	0.078837	0.015324	40187	2.68022e-07	0.0256556	1058.12
Lung cancer ever smoker	ebi-a-GCST004749	rs188586526	55495833	T	G	0.013959	0.338787	0.068925	40187	8.86401e-07	0.0245125	1009.79
Lung cancer ever smoker	ebi-a-GCST004749	rs2741348	27420782	G	T	0.582231	0.078561	0.015113	40187	2.01067e-07	0.0259226	1069.42
Lung cancer ever smoker	ebi-a-GCST004749	rs4755351	33039093	G	A	0.159729	0.093857	0.020368	40187	4.0635e-06	0.0229811	945.219
Lung cancer ever smoker	ebi-a-GCST004749	rs4619206	1002857	C	T	0.70943	0.098822	0.016268	40187	1.24374e-09	0.0302892	1255.19
Lung cancer ever smoker	ebi-a-GCST004749	rs11571833	32972626	T	A	0.011378	0.401915	0.074005	40187	5.60712e-08	0.0270821	1118.59
Lung cancer ever smoker	ebi-a-GCST004749	rs55781567	78857986	G	C	0.386054	0.286692	0.015288	40187	1.82264e-78	0.093141	4127.29
Lung cancer ever smoker	ebi-a-GCST004749	rs12439944	75075650	T	G	0.042101	0.191024	0.038191	40187	5.67911e-07	0.0249436	1028
Lung cancer ever smoker	ebi-a-GCST004749	rs56113850	41353107	C	T	0.564992	0.128649	0.017759	40187	4.35111e-13	0.0361137	1505.6
Lung cancer ever smoker	ebi-a-GCST004749	rs73228136	22374355	C	G	0.056709	0.163708	0.033972	40187	1.44328e-06	0.0240321	989.509
Lung cancer father	ukb-b-14521	rs115704635	46278799	G	A	0.046096	0.00739783	0.00157908	401624	2.80001e-06	0.0073923	2991.02
Lung cancer father	ukb-b-14521	rs12745350	217705114	T	C	0.286138	0.00340451	0.000725965	401624	2.69998e-06	0.00739977	2994.07
Lung cancer father	ukb-b-14521	rs62177568	157978331	T	C	0.024706	0.0112739	0.00215962	401624	1.79999e-07	0.00823708	3335.67
Lung cancer father	ukb-b-14521	rs144495983	99076737	G	T	0.011552	0.0146477	0.00305239	401624	1.6e-06	0.00757196	3064.27
Lung cancer father	ukb-b-14521	rs115415709	192120266	A	G	0.050945	0.00681332	0.00147396	401624	3.79997e-06	0.00729378	2950.87
Lung cancer father	ukb-b-14521	rs816544	156095784	G	A	0.512046	0.00321565	0.000655788	401624	9.40005e-07	0.0077372	3131.66
Lung cancer father	ukb-b-14521	rs188189853	70103313	C	A	0.010811	0.014959	0.00325101	401624	4.20001e-06	0.00726046	2937.29
Lung cancer father	ukb-b-14521	rs7705526	1285974	A	C	0.327002	0.00342715	0.000700028	401624	9.80009e-07	0.00772496	3126.67
Lung cancer father	ukb-b-14521	rs733208	33082308	A	G	0.164125	0.00452486	0.000875463	401624	2.39999e-07	0.00815538	3302.31
Lung cancer father	ukb-b-14521	rs3134986	32644553	T	C	0.287905	0.00620981	0.000764948	401624	4.70002e-16	0.0128086	5210.97
Lung cancer father	ukb-b-14521	rs739447	136477511	T	C	0.114294	0.00472348	0.00101843	401624	3.50002e-06	0.00731831	2960.86
Lung cancer father	ukb-b-14521	rs1113394	115381342	A	C	0.187729	0.0038511	0.000831514	401624	3.59998e-06	0.00730794	2956.64
Lung cancer father	ukb-b-14521	rs72740955	78849779	T	C	0.333932	0.00684753	0.000688939	401624	2.80027e-23	0.0156816	6398.42
Lung cancer father	ukb-b-14521	rs284004	77028440	C	T	0.852153	0.00494365	0.000916276	401624	6.80002e-08	0.00851328	3448.48
Lung cancer father	ukb-b-14521	rs7221678	61579612	T	C	0.500315	0.00300311	0.000651267	401624	4e-06	0.00727599	2943.61
Lung cancer father	ukb-b-14521	rs12606145	3112621	A	G	0.759213	0.00379423	0.000767944	401624	7.79992e-07	0.00779601	3155.65
Lung cancer mother	ukb-b-20176	rs74133282	153075412	G	A	0.023083	0.00734416	0.00144643	423258	3.79997e-07	0.00780423	3329.17
Lung cancer mother	ukb-b-20176	rs11588748	95348670	A	G	0.162672	0.00277533	0.000597664	423258	3.40001e-06	0.00713748	3042.7
Lung cancer mother	ukb-b-20176	rs62427506	163317445	C	A	0.020917	0.00706655	0.00151512	423258	3.09999e-06	0.00716882	3056.16
Lung cancer mother	ukb-b-20176	rs12203592	396321	T	C	0.218888	0.00269185	0.000516397	423258	1.89998e-07	0.0080122	3418.6
Lung cancer mother	ukb-b-20176	rs9276084	32696666	A	C	0.162521	0.00290932	0.000624037	423258	3.09999e-06	0.00716586	3054.88
Lung cancer mother	ukb-b-20176	rs62570989	15449303	A	G	0.037423	0.00541956	0.00114204	423258	2.1e-06	0.00729406	3109.94
Lung cancer mother	ukb-b-20176	rs484010	113547322	C	T	0.918729	0.0039499	0.000797625	423258	7.29995e-07	0.00761155	3246.34
Lung cancer mother	ukb-b-20176	rs11637653	43615938	A	T	0.021025	0.00812473	0.0015438	423258	1.40001e-07	0.00808914	3451.7
Lung cancer mother	ukb-b-20176	rs7218280	72877479	A	G	0.034767	0.00558554	0.0011838	423258	2.39999e-06	0.00725227	3091.99
Lung cancer mother	ukb-b-20176	rs13040548	58728576	C	T	0.485538	0.00203853	0.000433313	423258	2.5e-06	0.00723107	3082.89
Lung cancer never smoker	ebi-a-GCST004747	rs17382996	78412779	A	C	0.040772	0.410256	0.088683	9859	3.72666e-06	0.0465448	481.189
Lung cancer never smoker	ebi-a-GCST004747	rs28796094	126955214	A	G	0.015541	0.788129	0.167692	9859	2.60357e-06	0.0472853	489.225
Lung cancer never smoker	ebi-a-GCST004747	rs115029012	159199338	T	G	0.017056	1.0059	0.210439	9859	1.75311e-06	0.0480899	497.969
Lung cancer never smoker	ebi-a-GCST004747	rs79793963	174388032	G	T	0.033922	0.489738	0.102546	9859	1.78986e-06	0.0480475	497.508
Lung cancer never smoker	ebi-a-GCST004747	rs7705526	1285974	A	C	0.346811	0.205012	0.037941	9859	6.53883e-08	0.0543445	566.458
Lung cancer never smoker	ebi-a-GCST004747	rs144455898	14377898	A	G	0.01064	1.16983	0.231669	9859	4.42792e-07	0.0507951	527.48
Lung cancer never smoker	ebi-a-GCST004747	rs4455778	49119500	T	G	0.355925	0.169126	0.036715	9859	4.09647e-06	0.0463476	479.051
Lung cancer never smoker	ebi-a-GCST004747	rs117049781	86875778	T	G	0.030708	0.530599	0.111744	9859	2.05069e-06	0.047772	494.513
Lung cancer never smoker	ebi-a-GCST004747	rs12336169	21721061	A	T	0.099654	0.269046	0.056879	9859	2.24342e-06	0.0475894	492.527
Lung cancer never smoker	ebi-a-GCST004747	rs60280813	99673183	C	T	0.047817	0.44966	0.084026	9859	8.72429e-08	0.053823	560.713
Lung cancer never smoker	ebi-a-GCST004747	rs2187172	78809246	A	G	0.275111	0.195539	0.040554	9859	1.42338e-06	0.0485083	502.522
Lung cancer never smoker	ebi-a-GCST004747	rs76352416	24724943	A	G	0.016665	0.852827	0.181228	9859	2.52842e-06	0.0473452	489.875
Lung cancer never smoker	ebi-a-GCST004747	rs12165127	50457551	T	C	0.057695	0.383732	0.083734	9859	4.58965e-06	0.0461096	476.473
Lung cancer siblings	ukb-b-15826	rs76641503	14461035	A	G	0.098366	0.00295967	0.000588168	361586	4.90004e-07	0.00836801	3051.27
Lung cancer siblings	ukb-b-15826	rs12614595	187052090	C	G	0.099036	0.0030427	0.00058485	361586	2e-07	0.00865155	3155.56
Lung cancer siblings	ukb-b-15826	rs874518	176271257	T	C	0.792312	0.00201491	0.000436741	361586	4e-06	0.0076721	2795.56
Lung cancer siblings	ukb-b-15826	rs6804663	16875451	G	A	0.369316	0.00170398	0.000364952	361586	2.99999e-06	0.00776446	2829.47
Lung cancer siblings	ukb-b-15826	rs3828923	29590715	T	C	0.058808	0.00343332	0.000743281	361586	3.89996e-06	0.00768146	2798.99
Lung cancer siblings	ukb-b-15826	rs7830380	1266793	T	C	0.210955	0.00207434	0.000432398	361586	1.6e-06	0.0079777	2907.81
Lung cancer siblings	ukb-b-15826	rs7893779	132570311	G	A	0.176031	0.00210024	0.000459709	361586	4.90004e-06	0.00759747	2768.15
Lung cancer siblings	ukb-b-15826	rs35218608	22087533	T	G	0.075573	0.00309986	0.000665149	361586	3.2e-06	0.00775007	2824.19
Lung cancer siblings	ukb-b-15826	rs58080324	22612816	G	A	0.283285	0.00195156	0.00039873	361586	9.90011e-07	0.00813924	2967.17
Lung cancer siblings	ukb-b-15826	rs117452027	59799331	A	G	0.043757	0.00399524	0.00086158	361586	3.50002e-06	0.00771134	2809.97
Lung cancer siblings	ukb-b-15826	rs4811854	56034743	C	T	0.795014	0.00230213	0.000452015	361586	3.50002e-07	0.00846948	3088.59
Small cell lung carcinoma	ieu-a-988	rs77435405	25263043	T	C	0.025756	0.604033	0.107134	23371	1.71941e-08	0.0368568	894.267
Small cell lung carcinoma	ieu-a-988	rs115962174	96523971	A	G	0.022106	0.565096	0.112284	23371	4.83526e-07	0.032904	795.096
Small cell lung carcinoma	ieu-a-988	rs12066034	17905190	T	C	0.037691	0.382282	0.078608	23371	1.15518e-06	0.0317964	767.451
Small cell lung carcinoma	ieu-a-988	rs61825558	233716694	A	G	0.179176	0.174971	0.038254	23371	4.78806e-06	0.0299071	720.446
Small cell lung carcinoma	ieu-a-988	rs114953185	173118363	A	G	0.020646	0.542143	0.116205	23371	3.08035e-06	0.0305047	735.294
Small cell lung carcinoma	ieu-a-988	rs142082837	186881171	G	T	0.005585	0.849888	0.164325	23371	2.31622e-07	0.0338135	817.841
Small cell lung carcinoma	ieu-a-988	rs138266412	121231505	A	G	0.026918	0.496512	0.105425	23371	2.48193e-06	0.0307936	742.479
Small cell lung carcinoma	ieu-a-988	rs10928284	146992350	G	T	0.65294	0.142399	0.030922	23371	4.12335e-06	0.0301108	725.505
Small cell lung carcinoma	ieu-a-988	rs4858479	23210573	T	G	0.189426	0.177185	0.037233	23371	1.94706e-06	0.0311149	750.475
Small cell lung carcinoma	ieu-a-988	rs114297909	89807362	G	A	0.014193	0.692139	0.129831	23371	9.76405e-08	0.0348523	843.873
Small cell lung carcinoma	ieu-a-988	rs9824708	71060446	G	A	0.141496	0.191687	0.041859	23371	4.66337e-06	0.0299426	721.326
Small cell lung carcinoma	ieu-a-988	rs35991870	194512119	T	C	0.068237	0.274367	0.059434	23371	3.90634e-06	0.0301841	727.327
Small cell lung carcinoma	ieu-a-988	rs182137031	84468606	A	C	0.009739	0.870446	0.161519	23371	7.08011e-08	0.0352313	853.386
Small cell lung carcinoma	ieu-a-988	rs13102375	5707559	T	C	0.376364	0.154048	0.030886	23371	6.11055e-07	0.0326094	787.738
Small cell lung carcinoma	ieu-a-988	rs9308062	164438200	A	T	0.417244	0.150992	0.029814	23371	4.096e-07	0.0331112	800.275
Small cell lung carcinoma	ieu-a-988	rs115153571	64501108	A	C	0.025174	0.475527	0.093084	23371	3.24549e-07	0.0333993	807.478
Small cell lung carcinoma	ieu-a-988	rs140013431	7770511	C	T	0.021587	0.477376	0.101948	23371	2.83335e-06	0.0306167	738.079
Small cell lung carcinoma	ieu-a-988	rs2442727	31319667	A	G	0.148521	0.213122	0.041975	23371	3.8264e-07	0.0331954	802.379
Small cell lung carcinoma	ieu-a-988	rs12528644	41749401	A	C	0.299616	0.147666	0.031757	23371	3.32078e-06	0.0304033	732.772
Small cell lung carcinoma	ieu-a-988	rs184621396	105026692	G	C	0.045829	0.382114	0.081609	23371	2.83727e-06	0.0306148	738.032
Small cell lung carcinoma	ieu-a-988	rs13263864	13432867	C	G	0.33389	0.143996	0.030936	23371	3.24467e-06	0.0304344	733.547
Small cell lung carcinoma	ieu-a-988	rs116897461	138231979	C	G	0.013867	0.713098	0.150145	23371	2.04019e-06	0.0310534	748.943
Small cell lung carcinoma	ieu-a-988	rs144598681	21449610	A	C	0.013683	0.570695	0.121261	23371	2.52226e-06	0.0307721	741.944
Small cell lung carcinoma	ieu-a-988	rs72695918	17918459	T	G	0.062721	0.288894	0.059772	23371	1.34304e-06	0.0316012	762.587
Small cell lung carcinoma	ieu-a-988	rs11198043	119356065	T	C	0.108356	0.242199	0.050882	23371	1.93566e-06	0.0311227	750.67
Small cell lung carcinoma	ieu-a-988	rs317140	89133777	T	C	0.087514	0.230234	0.050265	23371	4.64045e-06	0.0299494	721.497
Small cell lung carcinoma	ieu-a-988	rs11218856	122707889	C	T	0.4571	0.146922	0.030086	23371	1.04282e-06	0.0319287	770.75
Small cell lung carcinoma	ieu-a-988	rs11036143	40918355	G	C	0.10077	0.242908	0.04854	23371	5.60738e-07	0.0327182	790.454
Small cell lung carcinoma	ieu-a-988	rs77319043	116384243	G	A	0.019858	0.526874	0.108637	23371	1.23552e-06	0.0317096	765.288
Small cell lung carcinoma	ieu-a-988	rs117856947	49422033	G	T	0.030686	0.405389	0.085746	23371	2.26945e-06	0.0309122	745.431
Small cell lung carcinoma	ieu-a-988	rs554439	30976465	A	T	0.26931	0.154377	0.033796	23371	4.92697e-06	0.0298678	719.47
Small cell lung carcinoma	ieu-a-988	rs4762551	99490160	T	A	0.014879	0.571752	0.114755	23371	6.2816e-07	0.0325751	786.88
Small cell lung carcinoma	ieu-a-988	rs117823901	69847018	C	A	0.028125	0.443033	0.08903	23371	6.48396e-07	0.0325349	785.877
Small cell lung carcinoma	ieu-a-988	rs9316712	54898440	A	G	0.435509	0.138012	0.029532	23371	2.96422e-06	0.0305563	736.578
Small cell lung carcinoma	ieu-a-988	rs9586821	106011093	A	G	0.055495	0.366564	0.072853	23371	4.8643e-07	0.0328963	794.903
Small cell lung carcinoma	ieu-a-988	rs77216150	89667917	T	C	0.030099	0.461648	0.094376	23371	1.00023e-06	0.0319821	772.083
Small cell lung carcinoma	ieu-a-988	rs55853698	78857939	G	T	0.363267	0.283977	0.03014	23371	4.42792e-21	0.0615172	1531.83
Small cell lung carcinoma	ieu-a-988	rs75077790	82343939	T	C	0.032259	0.409542	0.083948	23371	1.06881e-06	0.0318968	769.955
Small cell lung carcinoma	ieu-a-988	rs11075599	65929641	G	A	0.19015	0.175976	0.036844	23371	1.78558e-06	0.0312288	753.31
Small cell lung carcinoma	ieu-a-988	rs8049634	84225679	G	A	0.24749	0.169231	0.03354	23371	4.52095e-07	0.0329883	797.203
Small cell lung carcinoma	ieu-a-988	rs3206817	65892834	G	A	0.204106	0.166138	0.035774	23371	3.41468e-06	0.0303655	731.835
Small cell lung carcinoma	ieu-a-988	rs12952694	32193296	T	C	0.099802	0.246923	0.052976	23371	3.14681e-06	0.0304762	734.585
Small cell lung carcinoma	ieu-a-988	rs1570010	49712920	A	C	0.705389	0.163604	0.033275	23371	8.80278e-07	0.0321463	776.179
Small cell lung carcinoma	ieu-a-988	rs137976572	11808311	A	C	0.019183	0.548436	0.11211	23371	9.98412e-07	0.0319845	772.142
Squamous cell lung cancer	ieu-a-989	rs78359677	90372770	C	A	0.229396	0.113176	0.023212	62467	1.0841e-06	0.0195048	1242.6
Squamous cell lung cancer	ieu-a-989	rs3754287	41952597	T	C	0.14189	0.12751	0.026784	62467	1.92908e-06	0.0190446	1212.72
Squamous cell lung cancer	ieu-a-989	rs142608163	110756677	T	C	0.014574	0.504701	0.106307	56573	2.05878e-06	0.0199567	1151.96
Squamous cell lung cancer	ieu-a-989	rs151066755	209190474	G	C	0.022063	0.277135	0.057047	62467	1.18558e-06	0.0194338	1237.99
Squamous cell lung cancer	ieu-a-989	rs7591446	45834076	C	T	0.809705	0.108539	0.023264	62467	3.07723e-06	0.0186641	1188.03
Squamous cell lung cancer	ieu-a-989	rs116238841	226622221	A	G	0.029462	0.298147	0.063969	62467	3.14971e-06	0.0186452	1186.8
Squamous cell lung cancer	ieu-a-989	rs12992095	32661543	A	C	0.195837	0.104303	0.022252	62467	2.76898e-06	0.0187514	1193.69
Squamous cell lung cancer	ieu-a-989	rs75595667	64677303	T	G	0.008775	0.711202	0.133737	58588	1.04974e-07	0.0219654	1315.77
Squamous cell lung cancer	ieu-a-989	rs74438383	30804307	A	G	0.023826	0.361085	0.075979	56573	2.01002e-06	0.0199771	1153.16
Squamous cell lung cancer	ieu-a-989	rs76583234	133097684	T	C	0.067822	0.210691	0.043825	57148	1.52781e-06	0.0201068	1172.6
Squamous cell lung cancer	ieu-a-989	rs140918547	82405017	G	A	0.00652	0.562052	0.111364	62467	4.48869e-07	0.0201895	1287.12
Squamous cell lung cancer	ieu-a-989	rs142332151	130044763	A	C	0.003189	0.75535	0.13985	59292	6.62247e-08	0.0221763	1344.65
Squamous cell lung cancer	ieu-a-989	rs501942	31840477	T	C	0.096259	0.25991	0.03047	62467	1.46218e-17	0.0341098	2205.91
Squamous cell lung cancer	ieu-a-989	rs9273429	32627456	A	G	0.662602	0.132959	0.023465	56573	1.45962e-08	0.0238165	1380.19
Squamous cell lung cancer	ieu-a-989	rs6957511	130668618	G	C	0.39763	0.0937999	0.019241	62467	1.0874e-06	0.0195018	1242.41
Squamous cell lung cancer	ieu-a-989	rs1333040	22083404	G	C	0.455948	0.102314	0.018726	62467	4.66004e-08	0.0218559	1395.73
Squamous cell lung cancer	ieu-a-989	rs10814934	4323880	C	A	0.156067	0.122908	0.024966	62467	8.51765e-07	0.0196938	1254.88
Squamous cell lung cancer	ieu-a-989	rs10809799	12586944	C	T	0.07931	0.159167	0.034746	62467	4.62988e-06	0.0183255	1166.07
Squamous cell lung cancer	ieu-a-989	rs36229791	101991135	A	T	0.038158	0.241248	0.047641	62467	4.10837e-07	0.020257	1291.52
Squamous cell lung cancer	ieu-a-989	rs78848770	25196814	A	T	0.018489	0.366671	0.076615	62467	1.70259e-06	0.0191454	1219.26
Squamous cell lung cancer	ieu-a-989	rs78276179	2021493	C	T	0.088703	0.186202	0.036459	60452	3.26964e-07	0.0207677	1282.03
Squamous cell lung cancer	ieu-a-989	rs143802247	37434533	G	A	0.021818	0.294104	0.064361	62467	4.88596e-06	0.0182805	1163.15
Squamous cell lung cancer	ieu-a-989	rs77241043	90544411	A	G	0.012834	0.378543	0.082903	58013	4.96867e-06	0.0189545	1120.81
Squamous cell lung cancer	ieu-a-989	rs11571815	32968550	A	G	0.010433	0.758865	0.092279	62467	1.97515e-16	0.0328858	2124.06
Squamous cell lung cancer	ieu-a-989	rs75009322	74138390	G	A	0.037475	0.25844	0.056082	62467	4.06107e-06	0.018435	1173.17
Squamous cell lung cancer	ieu-a-989	rs8040868	78911181	C	T	0.412642	0.248844	0.018815	62467	6.20155e-40	0.0528442	3485.08
Squamous cell lung cancer	ieu-a-989	rs117180376	62207069	T	C	0.021431	0.254455	0.053365	62467	1.859e-06	0.0190747	1214.67
Squamous cell lung cancer	ieu-a-989	rs117673984	52325722	T	C	0.050962	0.202938	0.040666	62467	6.02629e-07	0.0199631	1272.39
Squamous cell lung cancer	ieu-a-989	rs457964	23587924	A	G	0.142133	0.121306	0.026184	61281	3.6057e-06	0.0187118	1168.5
Squamous cell lung cancer	ieu-a-989	rs111537197	75821701	C	G	0.043554	0.236994	0.050413	61918	2.58809e-06	0.0188893	1192.07
Squamous cell lung cancer	ieu-a-989	rs2072143	56393548	C	T	0.095884	0.165092	0.034611	61918	1.84277e-06	0.019166	1209.87
Squamous cell lung cancer	ieu-a-989	rs12957998	41900925	A	G	0.251903	0.103737	0.021291	62467	1.10266e-06	0.0194911	1241.72
Squamous cell lung cancer	ieu-a-989	rs56113850	41353107	C	T	0.554307	0.145185	0.02196	57148	3.80803e-11	0.0276459	1624.77
Squamous cell lung cancer	ieu-a-989	rs181249353	35995687	T	A	0.010029	0.74173	0.141605	59266	1.62301e-07	0.0215115	1302.89

## Sheet: Supplementary file 2
Supplementary file 2: List of IVs with 41 circulating inflammatory cytokines
exposure	id.exposure	SNP	A1	A2	eaf.exposure	beta.exposure	se.exposure	pval.exposure	samplesize.exposure	R2	F-statistic
bNGF	ts8cq9	rs71641308	T	C	0.0995	0.1969	0.0429	4.42e-06	3570	0.0766122	296.032
bNGF	ts8cq9	rs7970581	A	G	0.2662	0.1358	0.028	1.22e-06	3570	0.0809287	314.18
CTACK	WjwcN1	rs7333764	T	C	0.0412	0.2811	0.0591	2.002e-06	3670	0.0782931	311.573
CTACK	WjwcN1	rs118084576	A	G	0.0112	0.5675	0.1226	3.66e-06	3670	0.0762072	302.587
CTACK	WjwcN1	rs76395525	A	G	0.0118	0.5193	0.1081	1.553e-06	3670	0.0790708	314.934
CTACK	WjwcN1	rs116303454	A	G	0.0218	0.3754	0.081	3.579e-06	3670	0.0763004	302.988
CTACK	WjwcN1	rs57338032	A	G	0.8287	0.1443	0.0316	4.831e-06	3670	0.0751854	298.2
CTACK	WjwcN1	rs60247384	T	C	0.3512	0.1128	0.0245	4.302e-06	3670	0.0758014	300.844
CTACK	WjwcN1	rs2070074	A	G	0.891	0.4401	0.0372	2.596e-32	3670	0.191718	870.018
CTACK	WjwcN1	rs141331414	A	G	0.0914	0.1977	0.0415	1.886e-06	3670	0.078416	312.104
CTACK	WjwcN1	rs55764737	T	C	0.9846	0.5424	0.0967	2.012e-08	3670	0.0922197	372.625
EOTAXIN	WjwcN1	rs12075	A	G	0.5229	0.1692	0.0155	1.211e-27	8197	0.119718	1114.52
EOTAXIN	WjwcN1	rs187131	C	G	0.8902	0.1264	0.0253	5.742e-07	8197	0.0551051	477.922
EOTAXIN	WjwcN1	rs11087905	A	C	0.3778	0.0954	0.0188	4.07e-07	8197	0.0559674	485.844
EOTAXIN	WjwcN1	rs80341932	A	G	0.8094	0.101	0.0204	7.403e-07	8197	0.0546095	473.376
EOTAXIN	WjwcN1	rs2027855	T	C	0.6153	0.0743	0.0162	4.272e-06	8197	0.0505991	436.759
EOTAXIN	WjwcN1	rs112347425	T	C	0.0978	0.1595	0.0276	7.771e-09	8197	0.063708	557.611
EOTAXIN	WjwcN1	rs2211994	T	C	0.276	0.0876	0.0177	6.981e-07	8197	0.0545894	473.191
EOTAXIN	WjwcN1	rs2024050	A	G	0.0739	0.164	0.0302	5.467e-08	8197	0.0598801	521.973
EOTAXIN	WjwcN1	rs9317045	A	C	0.8615	0.1172	0.0236	6.954e-07	8197	0.0547758	474.901
FGF-BASIC	MeRV2H	rs61990749	C	G	0.1545	0.1124	0.0228	8.225e-07	7609	0.0564329	454.959
FGF-BASIC	MeRV2H	rs9903590	T	C	0.8953	0.1281	0.0267	1.622e-06	7609	0.0549256	442.102
FGF-BASIC	MeRV2H	rs145577605	A	G	0.0378	0.2043	0.0427	1.672e-06	7609	0.0547749	440.818
FGF-BASIC	MeRV2H	rs78873483	A	G	0.1025	0.1286	0.0282	4.98e-06	7609	0.0522146	419.079
G-CSF	pix1Cu	rs117261691	T	C	0.0894	0.1318	0.0288	4.669e-06	7948	0.0512716	429.421
G-CSF	pix1Cu	rs11903143	A	G	0.7066	0.0889	0.0175	3.784e-07	7948	0.0568965	479.374
G-CSF	pix1Cu	rs76287671	T	C	0.2333	0.0894	0.0189	2.191e-06	7948	0.0529896	444.616
GROA	JyHEch	rs12075	A	G	0.5354	0.3724	0.0236	3.459e-56	3544	0.256284	1220.57
GROA	JyHEch	rs1113500	T	G	0.5981	0.1162	0.0243	1.721e-06	3544	0.08009	308.377
GROA	JyHEch	rs76390238	C	G	0.0095	0.6223	0.1352	4.141e-06	3544	0.0771088	295.939
GROA	JyHEch	rs185768063	A	G	0.9735	0.4038	0.076	1.055e-07	3544	0.0889211	345.698
GROA	JyHEch	rs140734053	A	G	0.0066	0.7333	0.1545	2.069e-06	3544	0.0794973	305.897
GROA	JyHEch	rs118158560	A	G	0.043	0.2761	0.0592	3.085e-06	3544	0.0781252	300.17
GROA	JyHEch	rs188345231	T	C	0.0102	0.6177	0.1322	2.968e-06	3544	0.0782686	300.768
HGF	Mj9US2	rs2003620	T	C	0.027	0.2277	0.0487	2.978e-06	8336	0.0511492	449.256
HGF	Mj9US2	rs3748034	T	G	0.1278	0.1529	0.0233	5.21e-11	8336	0.0716978	643.68
IFN-G	AIwsvc	rs2073438	A	G	0.2506	0.092	0.0188	9.551e-07	7745	0.0555271	455.223
IFN-G	AIwsvc	rs60059008	A	G	0.6862	0.0852	0.0176	1.301e-06	7745	0.0549308	450.051
IFN-G	AIwsvc	rs11843756	T	G	0.9542	0.1812	0.0391	3.622e-06	7745	0.0525927	429.831
IFN-G	AIwsvc	rs78296352	T	G	0.0186	0.3419	0.065	1.42e-07	7745	0.0596701	491.344
IFN-G	AIwsvc	rs12420286	T	C	0.9699	0.2357	0.05	2.452e-06	7745	0.0534949	437.622
IFN-G	AIwsvc	rs2188420	C	G	0.7912	0.1005	0.0201	5.898e-07	7745	0.0567303	465.681
IFN-G	AIwsvc	rs115729819	A	G	0.9716	0.2511	0.0514	1.045e-06	7745	0.055432	454.398
IFN-G	AIwsvc	rs113600793	A	C	0.0631	0.1871	0.0371	4.426e-07	7745	0.0572181	469.928
IL_10	RSVIQ5	rs6085948	A	G	0.7946	0.0977	0.0202	1.28e-06	7724	0.0549568	449.055
IL_10	RSVIQ5	rs3002131	C	G	0.1195	0.1191	0.026	4.592e-06	7724	0.0520576	424.065
IL_10	RSVIQ5	rs383684	A	G	0.7555	0.092	0.0197	3.168e-06	7724	0.0530694	432.769
IL_10	RSVIQ5	rs339203	T	C	0.8359	0.0954	0.0203	2.754e-06	7724	0.0534032	435.644
IL_10	RSVIQ5	rs282258	T	C	0.4311	0.0993	0.0162	8.63e-10	7724	0.069585	577.522
IL_10	RSVIQ5	rs2375980	C	G	0.5552	0.0844	0.0165	2.974e-07	7724	0.0581111	476.419
IL_10	RSVIQ5	rs3025021	T	C	0.3459	0.0913	0.0194	2.609e-06	7724	0.0534789	436.296
IL_10	RSVIQ5	rs10888839	C	G	0.1208	0.1203	0.025	1.562e-06	7724	0.0546777	446.643
IL_10	RSVIQ5	rs1530455	T	C	0.3523	0.082	0.0174	2.527e-06	7724	0.053552	436.927
IL_17	cyxz4c	rs78296352	T	G	0.0186	0.2949	0.0645	4.809e-06	7804	0.0516929	425.293
IL_17	cyxz4c	rs148562661	C	G	0.9605	0.2161	0.0434	6.371e-07	7804	0.0562825	465.304
IL_17	cyxz4c	rs184080173	T	C	0.9693	0.236	0.0471	5.393e-07	7804	0.0566357	468.4
IL_17	cyxz4c	rs9568764	C	G	0.2756	0.0825	0.018	4.679e-06	7804	0.0518197	426.393
IL_17	cyxz4c	rs17106604	T	C	0.1539	0.1119	0.0225	6.23e-07	7804	0.0562157	464.719
IL_17	cyxz4c	rs1530455	T	C	0.3534	0.1088	0.0173	3.294e-10	7804	0.0710202	596.46
IL-12p70	pix1Cu	rs2123852	T	C	0.2039	0.0942	0.0204	3.73e-06	8314	0.0505838	442.854
IL-12p70	pix1Cu	rs782107	A	G	0.4709	0.0765	0.0156	9.125e-07	8314	0.0537102	471.778
IL-12p70	pix1Cu	rs72831623	A	G	0.0645	0.1929	0.0367	1.509e-07	8314	0.0575563	507.625
IL-12p70	pix1Cu	rs6993770	A	T	0.7786	0.0918	0.0188	1.06e-06	8314	0.0534823	469.664
IL-12p70	pix1Cu	rs282258	T	C	0.4279	0.0726	0.0156	3.282e-06	8314	0.0509793	446.503
IL-12p70	pix1Cu	rs34291323	T	C	0.6454	0.0954	0.0198	1.487e-06	8314	0.0527746	463.102
IL-12p70	pix1Cu	rs71361173	T	G	0.878	0.1105	0.0238	3.572e-06	8314	0.0508593	445.395
IL-12p70	pix1Cu	rs2375980	C	G	0.5561	0.0952	0.0159	1.943e-09	8314	0.0655319	582.899
IL-12p70	pix1Cu	rs13209117	A	G	0.2453	0.0981	0.0186	1.271e-07	8314	0.0577534	509.47
IL-12p70	pix1Cu	rs41282644	A	G	0.0849	0.1401	0.0303	3.737e-06	8314	0.0506506	443.47
IL-13	AIwsvc	rs7073807	T	C	0.1351	0.1618	0.0354	4.77e-06	3596	0.07602	295.694
IL-13	AIwsvc	rs77955971	A	C	0.0247	0.4408	0.0868	3.756e-07	3596	0.0844073	331.326
IL-13	AIwsvc	rs139083458	T	C	0.0034	0.9995	0.211	2.165e-06	3596	0.0787698	307.305
IL-13	AIwsvc	rs147747784	C	G	0.0285	0.369	0.0765	1.435e-06	3596	0.0802001	313.371
IL-16	l5tXxU	rs1801020	A	G	0.2655	0.1678	0.0271	5.628e-10	3521	0.103815	407.645
IL-16	l5tXxU	rs116135478	A	G	0.9933	0.8296	0.1637	4.05e-07	3521	0.08512	327.406
IL-16	l5tXxU	rs144691581	A	G	0.0197	0.4929	0.0958	2.668e-07	3521	0.0864085	332.831
IL-16	l5tXxU	rs9706053	T	C	0.0173	0.4412	0.0928	1.976e-06	3521	0.0798891	305.539
IL-16	l5tXxU	rs4253283	T	C	0.3087	0.1506	0.026	7.215e-09	3521	0.097181	378.791
IL-16	l5tXxU	rs1255143	T	C	0.5695	0.1387	0.0241	8.529e-09	3521	0.096564	376.129
IL-18	ezES7c	rs117266781	T	C	0.0073	0.7051	0.1436	9.176e-07	3675	0.0807542	322.667
IL-18	ezES7c	rs78716465	A	G	0.033	0.3173	0.0679	2.981e-06	3675	0.0768781	305.889
IL-18	ezES7c	rs1979967	T	C	0.2157	0.14	0.0285	8.719e-07	3675	0.0807887	322.817
IL-18	ezES7c	rs78623212	T	C	0.0053	0.8322	0.1676	6.82e-07	3675	0.0816565	326.593
IL-18	ezES7c	rs4482818	A	G	0.609	0.1233	0.0243	4.108e-07	3675	0.0834314	334.338
IL-18	ezES7c	rs610473	A	G	0.3522	0.1274	0.0242	1.433e-07	3675	0.0865389	347.97
IL-1a	Yy2kkp	rs61335305	A	C	0.0182	0.4315	0.0904	1.812e-06	3677	0.0784949	313.041
IL-1a	Yy2kkp	rs3876037	A	G	0.6783	0.1234	0.027	4.733e-06	3677	0.0751782	298.739
IL-1a	Yy2kkp	rs4441609	T	C	0.4757	0.1056	0.0231	4.746e-06	3677	0.0751955	298.813
IL-1a	Yy2kkp	rs1054402	T	C	0.2506	0.1325	0.0269	8.201e-07	3677	0.0809853	323.848
IL-1a	Yy2kkp	rs11627423	A	C	0.6414	0.1178	0.0246	1.65e-06	3677	0.0787464	314.13
IL-1a	Yy2kkp	rs147747784	C	G	0.0284	0.3582	0.0754	2.039e-06	3677	0.0781261	311.445
IL-1ra	JyHEch	rs61335305	A	C	0.0189	0.4333	0.0928	3.015e-06	3348	0.0804577	292.767
IL-1ra	JyHEch	rs62015704	A	G	0.8688	0.1786	0.0372	1.624e-06	3348	0.0827151	301.722
IL-1ra	JyHEch	rs143319329	T	C	0.0209	0.4357	0.093	2.835e-06	3348	0.0807276	293.835
IL-1ra	JyHEch	rs115242021	A	C	0.0601	0.2795	0.0553	4.252e-07	3348	0.0870447	319.02
IL-2	RSVIQ5	rs13412535	A	G	0.1886	0.174	0.0331	1.447e-07	3514	0.0883572	340.386
IL-2	RSVIQ5	rs61335305	A	C	0.0184	0.4439	0.0913	1.157e-06	3514	0.0817674	312.739
IL-2	RSVIQ5	rs16836080	A	G	0.3355	0.1158	0.0253	4.841e-06	3514	0.0770051	293.005
IL-2	RSVIQ5	rs2690020	A	G	0.5177	0.1158	0.0245	2.273e-06	3514	0.0795039	303.334
IL-2a	cyxz4c	rs115360066	A	G	0.8882	0.1776	0.0377	2.418e-06	3716	0.0770703	310.142
IL-2a	cyxz4c	rs4733117	A	C	0.7938	0.1439	0.0291	7.912e-07	3716	0.0808764	326.806
IL-2a	cyxz4c	rs12722497	A	C	0.0624	0.6287	0.0482	7.978e-39	3716	0.20929	983.047
IL-2a	cyxz4c	rs28441585	A	T	0.7688	0.1269	0.0271	2.934e-06	3716	0.0766114	308.142
IL-2a	cyxz4c	rs185231391	T	C	0.9945	0.8568	0.1803	2.004e-06	3716	0.0777403	313.065
IL-4	ezES7c	rs17713451	A	G	0.1149	0.1255	0.0252	6.41e-07	8168	0.0550275	475.522
IL-4	ezES7c	rs2073438	A	G	0.2513	0.0847	0.0183	3.725e-06	8168	0.0511515	440.221
IL-4	ezES7c	rs6969391	T	C	0.6589	0.0767	0.0166	3.587e-06	8168	0.0510641	439.428
IL-4	ezES7c	rs2849346	C	G	0.4871	0.0765	0.0164	3.22e-06	8168	0.0515508	443.844
IL-4	ezES7c	rs9941733	A	G	0.8355	0.1156	0.0229	4.331e-07	8168	0.0557752	482.364
IL-4	ezES7c	rs6765768	A	G	0.654	0.0796	0.0167	1.853e-06	8168	0.0526731	454.044
IL-4	ezES7c	rs12238729	T	C	0.0162	0.5271	0.1096	1.505e-06	8168	0.0531451	458.342
IL-4	ezES7c	rs7613691	A	G	0.9482	0.1787	0.0382	2.962e-06	8168	0.0516982	445.183
IL-5	Yy2kkp	rs6737109	T	C	0.519	0.1135	0.0246	3.806e-06	3403	0.0788683	291.197
IL-5	Yy2kkp	rs9472168	A	G	0.5389	0.1568	0.0253	5.423e-10	3403	0.105678	401.88
IL-5	Yy2kkp	rs73040130	T	C	0.9388	0.2745	0.0525	1.709e-07	3403	0.0892979	333.481
IL-5	Yy2kkp	rs28793375	T	C	0.1298	0.1697	0.0362	2.746e-06	3403	0.0801256	296.244
IL-5	Yy2kkp	rs11680908	A	G	0.9485	0.2593	0.0552	2.617e-06	3403	0.080289	296.901
IL-5	Yy2kkp	rs74811276	A	G	0.0761	0.217	0.0471	4.082e-06	3403	0.0787561	290.748
IL-6	JyHEch	rs72831623	A	G	0.0645	0.197	0.0369	9.29e-08	8233	0.0587439	513.698
IL-6	JyHEch	rs76856708	T	C	0.9856	0.336	0.0697	1.427e-06	8233	0.0530601	461.209
IL-6	JyHEch	rs73273528	T	C	0.0211	0.268	0.0553	1.25e-06	8233	0.0533414	463.793
IL-6	JyHEch	rs1333040	T	C	0.4508	0.0747	0.0157	1.993e-06	8233	0.0523719	454.897
IL-6	JyHEch	rs2404476	A	G	0.5184	0.0734	0.0156	2.684e-06	8233	0.0517919	449.584
IL-6	JyHEch	rs10752777	A	T	0.1273	0.1083	0.0235	4.171e-06	8233	0.0507312	439.884
IL-7	yPaeQA	rs115215018	T	C	0.0101	0.5985	0.1308	4.755e-06	3448	0.0777112	290.357
IL-7	yPaeQA	rs10196226	A	G	0.1643	0.1538	0.0327	2.501e-06	3448	0.0798659	299.106
IL-7	yPaeQA	rs17091524	T	C	0.9849	0.5092	0.1015	5.244e-07	3448	0.08515	320.738
IL-7	yPaeQA	rs78346957	A	G	0.0161	0.4632	0.1008	4.3e-06	3448	0.0780412	291.694
IL-7	yPaeQA	rs28793375	T	C	0.1305	0.1644	0.036	4.866e-06	3448	0.0775589	289.74
IL-7	yPaeQA	rs1958987	T	C	0.7051	0.1261	0.0263	1.604e-06	3448	0.0814063	305.386
IL-7	yPaeQA	rs147747784	C	G	0.0287	0.411	0.0777	1.217e-07	3448	0.0897444	339.75
IL-8	Mj9US2	rs12075	A	G	0.5353	0.1148	0.0235	9.969e-07	3565	0.0815674	316.435
IL-8	Mj9US2	rs183628733	T	C	0.9917	0.6547	0.1417	3.821e-06	3565	0.0771734	297.964
IL-8	Mj9US2	rs3786107	A	G	0.9287	0.2463	0.0517	1.935e-06	3565	0.0795586	307.969
IL-8	Mj9US2	rs75840288	A	C	0.9839	0.5125	0.1121	4.846e-06	3565	0.0763678	294.596
IL-9	FE62Dj	rs41294750	T	C	0.0308	0.3442	0.0736	2.916e-06	3673	0.0769575	306.065
IL-9	FE62Dj	rs73443903	A	C	0.0685	0.2162	0.046	2.569e-06	3673	0.0773398	307.713
IP-10	k1vUPZ	rs397816	T	C	0.5891	0.1211	0.0248	1.026e-06	3724	0.0797843	322.704
IP-10	k1vUPZ	rs6707974	A	G	0.8626	0.1574	0.0337	3.027e-06	3724	0.0763339	307.595
IP-10	k1vUPZ	rs79848609	A	C	0.9449	0.2514	0.0535	2.637e-06	3724	0.076796	309.612
IP-10	k1vUPZ	rs4862111	T	C	0.2313	0.1448	0.0317	4.844e-06	3724	0.0746633	300.32
IP-10	k1vUPZ	rs113831257	A	G	0.0417	0.3639	0.0641	1.388e-08	3724	0.0926539	380.073
M-CSF	MWljfY	rs78296352	T	G	0.0195	0.522	0.111	2.578e-06	2498	0.0937151	258.101
M-CSF	MWljfY	rs34089869	T	C	0.1039	0.2194	0.0462	2.078e-06	2498	0.0946279	260.878
M-CSF	MWljfY	rs62294910	A	G	0.0504	0.3472	0.0687	4.378e-07	2498	0.100644	279.321
M-CSF	MWljfY	rs117867915	T	C	0.9793	0.5224	0.1096	1.874e-06	2498	0.0949736	261.931
M-CSF	MWljfY	rs116274860	T	G	0.9908	0.8262	0.1739	2.029e-06	2498	0.0946691	261.003
M-CSF	MWljfY	rs12962919	T	C	0.0644	0.3025	0.0659	4.394e-06	2498	0.0914939	251.367
MCP-1:MCAF	aJz8Nh	rs10744620	T	C	0.3748	0.0783	0.0161	1.118e-06	8337	0.0531946	468.288
MCP-1:MCAF	aJz8Nh	rs12075	A	G	0.523	0.2186	0.0154	1.361e-45	8337	0.153635	1513
MCP-1:MCAF	aJz8Nh	rs7632755	A	G	0.0647	0.2984	0.0315	2.791e-21	8337	0.103207	959.232
MCP-1:MCAF	aJz8Nh	rs111995966	T	G	0.9297	0.1428	0.0309	3.788e-06	8337	0.0505547	443.81
MCP-1:MCAF	aJz8Nh	rs7197349	A	G	0.8124	0.0971	0.0206	2.399e-06	8337	0.051561	453.124
MCP-1:MCAF	aJz8Nh	rs56212190	T	C	0.0519	0.1799	0.0372	1.318e-06	8337	0.0528965	465.517
MCP-1:MCAF	aJz8Nh	rs2036297	A	G	0.384	0.1182	0.016	1.302e-13	8337	0.0806543	731.23
MCP-1:MCAF	aJz8Nh	rs9317045	A	C	0.8618	0.1157	0.0235	8.425e-07	8337	0.0538496	474.381
MCP-3	RSVIQ5	rs28394764	A	T	0.9696	0.597	0.1282	3.194e-06	1099	0.13923	177.44
MCP-3	RSVIQ5	rs10892381	T	C	0.6629	0.2432	0.0473	2.693e-07	1099	0.153401	198.773
MCP-3	RSVIQ5	rs117286643	A	G	0.0225	0.6934	0.1474	2.542e-06	1099	0.14062	179.501
MIF	3tRkLN	rs2330634	C	G	0.3681	0.1549	0.0249	4.571e-10	3533	0.104121	410.378
MIF	3tRkLN	rs11551183	C	G	0.9756	0.3666	0.0795	3.999e-06	3533	0.07737	296.103
MIF	3tRkLN	rs12594190	A	G	0.7008	0.1321	0.0266	6.85e-07	3533	0.0832839	320.792
MIF	3tRkLN	rs35890933	T	G	0.8474	0.1676	0.0365	4.458e-06	3533	0.0770441	294.752
MIG	5Fgxji	rs11177248	A	G	0.0351	0.3157	0.0667	2.222e-06	3724	0.0773495	312.03
MIG	5Fgxji	rs139010077	T	C	0.0169	0.4337	0.0943	4.193e-06	3724	0.0751725	302.534
MIG	5Fgxji	rs6679677	A	C	0.1458	0.1628	0.0327	6.514e-07	3724	0.0813349	329.531
MIG	5Fgxji	rs191555775	A	T	0.909	0.2279	0.0412	3.278e-08	3724	0.0902986	369.452
MIG	5Fgxji	rs62562991	A	G	0.0097	0.6239	0.1259	7.237e-07	3724	0.0809605	327.88
MIG	5Fgxji	rs13143163	C	G	0.0512	0.2735	0.0582	2.622e-06	3724	0.0768001	309.629
MIG	5Fgxji	rs77086208	T	C	0.0286	0.327	0.0694	2.501e-06	3724	0.0770032	310.517
MIG	5Fgxji	rs55876513	T	G	0.7131	0.1638	0.0254	1.048e-10	3724	0.105119	437.21
MIP-1a	Q8o103	rs184154340	A	G	0.0304	0.3251	0.0689	2.399e-06	3561	0.078846	304.632
MIP-1a	Q8o103	rs12690897	A	G	0.292	0.1215	0.026	3.073e-06	3561	0.0780927	301.475
MIP-1a	Q8o103	rs57786342	A	G	0.2336	0.139	0.0283	8.909e-07	3561	0.0820536	318.133
MIP-1a	Q8o103	rs116615337	A	G	0.4232	0.1286	0.0278	3.657e-06	3561	0.0773091	298.196
MIP-1b	6IefRu	rs76582507	A	G	0.0156	0.3259	0.0676	1.421e-06	8287	0.0528912	462.675
MIP-1b	6IefRu	rs2411161	T	C	0.9508	0.1719	0.0365	2.547e-06	8287	0.0516721	451.43
MIP-1b	6IefRu	rs6908843	A	G	0.1684	0.0997	0.0209	1.779e-06	8287	0.0523368	457.557
MIP-1b	6IefRu	rs116237296	A	G	0.0054	0.5284	0.1115	2.153e-06	8287	0.0519941	454.397
MIP-1b	6IefRu	rs9793308	A	G	0.6036	0.0842	0.0177	2.042e-06	8287	0.0521916	456.218
MIP-1b	6IefRu	rs117657747	A	G	0.0526	0.2089	0.0453	4.013e-06	8287	0.0505985	441.55
MIP-1b	6IefRu	rs5743614	T	C	0.1278	0.1115	0.0232	1.569e-06	8287	0.0527274	461.162
MIP-1b	6IefRu	rs141102180	T	G	0.0449	0.3298	0.0392	3.751e-17	8287	0.0920388	839.839
MIP-1b	6IefRu	rs3760440	A	G	0.6437	0.1242	0.0162	1.734e-14	8287	0.0839315	759.084
MIP-1b	6IefRu	rs79068918	C	G	0.0909	0.2674	0.0271	5.537e-23	8287	0.107773	1000.75
MIP-1b	6IefRu	rs1437220	T	C	0.9207	0.1437	0.0315	4.916e-06	8287	0.0500559	436.566
MIP-1b	6IefRu	rs72791296	T	C	0.0349	0.2364	0.0466	3.968e-07	8287	0.055647	488.202
MIP-1b	6IefRu	rs76776296	A	G	0.9806	0.313	0.0598	1.632e-07	8287	0.057409	504.602
PDGF-BB	cyxz4c	rs13412535	A	G	0.1892	0.3317	0.0214	2.893e-54	8337	0.167382	1675.59
PDGF-BB	cyxz4c	rs4965869	T	C	0.2446	0.1843	0.0181	2.22e-24	8337	0.110843	1039.05
PDGF-BB	cyxz4c	rs11766649	A	G	0.8018	0.0902	0.0196	3.964e-06	8337	0.0503439	441.861
PDGF-BB	cyxz4c	rs116445074	T	G	0.0184	0.2869	0.0587	1.017e-06	8337	0.0534587	470.743
PDGF-BB	cyxz4c	rs9941733	A	G	0.8364	0.1165	0.0227	3.018e-07	8337	0.0561257	495.625
PDGF-BB	cyxz4c	rs2324229	T	C	0.6134	0.0884	0.0161	4.016e-08	8337	0.0600329	532.332
RANTES	yPaeQA	rs112072646	A	G	0.0204	0.4209	0.0859	9.617e-07	3454	0.0831085	312.895
RANTES	yPaeQA	rs2251660	A	C	0.8627	0.1831	0.0356	2.691e-07	3454	0.0872058	329.794
RANTES	yPaeQA	rs74472919	T	C	0.0434	0.3547	0.06	3.353e-09	3454	0.100112	384.034
SCF	FE62Dj	rs113127926	A	C	0.0418	0.1974	0.0418	2.337e-06	8334	0.0516673	453.946
SCF	FE62Dj	rs72678285	A	T	0.8512	0.1062	0.0231	4.43e-06	8334	0.0503023	441.318
SCF	FE62Dj	rs1557570	T	G	0.2954	0.1172	0.0169	4.133e-12	8334	0.0757559	682.935
SCF	FE62Dj	rs7039247	C	G	0.6644	0.079	0.0168	2.46e-06	8334	0.0514479	451.914
SCGF-B	k1vUPZ	rs77954165	T	C	0.9528	0.2631	0.0562	2.867e-06	3721	0.0765412	308.251
SCGF-B	k1vUPZ	rs12480722	T	C	0.8752	0.1654	0.0353	2.812e-06	3721	0.0766072	308.538
SCGF-B	k1vUPZ	rs78217154	T	C	0.9796	0.3942	0.0861	4.722e-06	3721	0.0748652	300.955
SCGF-B	k1vUPZ	rs116924815	T	C	0.0273	0.6046	0.0737	2.251e-16	3721	0.133319	572.085
SCGF-B	k1vUPZ	rs4656185	A	G	0.2892	0.2103	0.0254	1.287e-16	3721	0.134532	578.098
SCGF-B	k1vUPZ	rs149009264	A	G	0.9848	0.4551	0.0985	3.793e-06	3721	0.0755466	303.918
SCGF-B	k1vUPZ	rs7815967	T	C	0.1991	0.1325	0.0288	4.371e-06	3721	0.0752277	302.531
SCGF-B	k1vUPZ	rs264157	A	G	0.4743	0.1079	0.0233	3.685e-06	3721	0.0757188	304.667
SCGF-B	k1vUPZ	rs151194174	A	G	0.0187	0.4536	0.0941	1.454e-06	3721	0.0787985	318.119
SCGF-B	k1vUPZ	rs117716477	A	C	0.0199	0.8242	0.084	1.029e-22	3721	0.158851	702.334
SDF-1a	RVvEHn	rs10474392	A	G	0.334	0.0934	0.0177	1.376e-07	7829	0.0595394	495.518
SDF-1a	RVvEHn	rs10013755	A	T	0.9929	0.5188	0.0995	1.851e-07	7829	0.0588337	489.278
TNF-a	CISX1z	rs79105320	A	G	0.0112	0.5573	0.1177	2.207e-06	3493	0.0798818	303.078
TNF-a	CISX1z	rs115669577	A	G	0.0038	0.981	0.1994	8.625e-07	3493	0.0829791	315.892
TNF-B	MWljfY	rs78296352	T	G	0.0252	1.2028	0.1366	1.276e-18	1566	0.217329	434.286
TNF-B	MWljfY	rs75240021	C	G	0.071	0.3713	0.0772	1.489e-06	1566	0.120726	214.74
TNF-B	MWljfY	rs10925040	T	C	0.371	0.1738	0.0372	2.929e-06	1566	0.117322	207.88
TNF-B	MWljfY	rs7629875	A	G	0.9443	0.3841	0.0774	6.897e-07	1566	0.124507	222.421
TRAIL	6HSqmd	rs74778900	T	C	0.0238	0.5791	0.0531	9.901e-28	8230	0.11937	1115.31
TRAIL	6HSqmd	rs72899452	T	C	0.0977	0.1223	0.0264	3.748e-06	8230	0.0510046	442.222
TRAIL	6HSqmd	rs13278062	T	G	0.5589	0.08	0.0157	3.326e-07	8230	0.0560866	488.901
TRAIL	6HSqmd	rs62093514	T	C	0.0239	1.0459	0.0549	5.798e-81	8230	0.205541	2128.73
TRAIL	6HSqmd	rs75928541	A	G	0.0188	0.2784	0.0591	2.442e-06	8230	0.0518621	450.062
VEGF	enQtRr	rs8045833	A	G	0.2132	0.103	0.0211	1.006e-06	7162	0.0575939	437.574
VEGF	enQtRr	rs7030781	A	T	0.5878	0.1403	0.0172	3.454e-16	7162	0.0959542	759.953
VEGF	enQtRr	rs10967186	T	C	0.578	0.0899	0.0169	1.086e-07	7162	0.0627422	479.307
VEGF	enQtRr	rs4082730	A	G	0.0305	0.2455	0.0533	4.116e-06	7162	0.0543532	411.537
VEGF	enQtRr	rs13209117	A	G	0.2474	0.1253	0.02	3.697e-10	7162	0.0738376	570.825

## Sheet: Supplementary file 3
Supplementary file 3: List of IVs with 731 immune cell traits
exposure	ID	chr.exposure	pos.exposure	SNP	A1	A2	eaf.exposure	samplesize.exposure	beta.exposure	se.exposure	pval.exposure	R2	F_statistic
IgD+ B cell %B cell	ebi-a-GCST90001391	1	233045963	rs72757888	T	C	0.01	3658	0.5864	0.1201	1.086e-06	0.080489	320.026
IgD+ B cell %B cell	ebi-a-GCST90001391	2	66001846	rs7597061	G	T	0.0998	3658	0.1829	0.04129	9.66696e-06	0.073064	288.177
IgD+ B cell %B cell	ebi-a-GCST90001391	3	106834795	rs138919897	G	A	0.0019	3658	1.402	0.2997	2.986e-06	0.0771369	305.584
IgD+ B cell %B cell	ebi-a-GCST90001391	4	164344795	rs4691917	G	A	0.9956	3658	0.9378	0.1877	6.10394e-07	0.0823503	328.091
IgD+ B cell %B cell	ebi-a-GCST90001391	5	144608340	rs17405603	T	A	0.284	3658	0.1542	0.02757	2.38298e-08	0.0921074	370.908
IgD+ B cell %B cell	ebi-a-GCST90001391	6	114522609	rs72952600	G	C	0.0142	3658	0.49	0.1045	2.83302e-06	0.077317	306.357
IgD+ B cell %B cell	ebi-a-GCST90001391	6	31312892	rs9265870	G	A	0.4718	3658	0.1454	0.03049	1.92398e-06	0.0786244	311.98
IgD+ B cell %B cell	ebi-a-GCST90001391	6	91791081	rs12204136	C	T	0.0522	3658	0.2426	0.05485	9.99793e-06	0.0729545	287.712
IgD+ B cell %B cell	ebi-a-GCST90001391	7	68025695	rs10226722	C	T	0.6006	3658	0.1184	0.0256	3.83698e-06	0.0762679	301.858
IgD+ B cell %B cell	ebi-a-GCST90001391	9	2570753	rs140191306	T	C	0.0179	3658	0.4421	0.09364	2.427e-06	0.077846	308.63
IgD+ B cell %B cell	ebi-a-GCST90001391	12	110228055	rs11068290	T	C	0.0231	3658	0.3904	0.08097	1.486e-06	0.0794888	315.706
IgD+ B cell %B cell	ebi-a-GCST90001391	16	30744826	rs62057183	T	C	0.2508	3658	0.1273	0.02872	9.63496e-06	0.0731101	288.373
IgD+ B cell %B cell	ebi-a-GCST90001391	17	41946947	rs117541917	C	A	0.0593	3658	0.2415	0.05299	5.37205e-06	0.0751606	297.119
IgD+ CD38+ B cell Absolute Count	ebi-a-GCST90001392	1	247700906	rs1919856	G	A	0.108	3656	0.1675	0.03766	8.94499e-06	0.07338	289.364
IgD+ CD38+ B cell Absolute Count	ebi-a-GCST90001392	1	200858159	rs116285595	T	C	0.0068	3656	0.6503	0.1415	4.44396e-06	0.0758091	299.729
IgD+ CD38+ B cell Absolute Count	ebi-a-GCST90001392	1	214476260	rs116104104	T	C	0.0004	3656	5.387	1.184	5.50503e-06	0.0750558	296.509
IgD+ CD38+ B cell Absolute Count	ebi-a-GCST90001392	1	99149370	rs12036556	T	C	0.0265	3656	0.3487	0.07421	2.714e-06	0.0774992	306.972
IgD+ CD38+ B cell Absolute Count	ebi-a-GCST90001392	1	167027268	rs146959444	C	T	0.0023	3656	1.249	0.2574	1.287e-06	0.0800156	317.807
IgD+ CD38+ B cell Absolute Count	ebi-a-GCST90001392	2	155636739	rs78188887	G	A	0.0014	3656	1.533	0.3206	1.80198e-06	0.0788569	312.81
IgD+ CD38+ B cell Absolute Count	ebi-a-GCST90001392	3	163801921	rs374727947	G	T	0.0098	3656	0.6111	0.1307	3.02197e-06	0.0771182	305.337
IgD+ CD38+ B cell Absolute Count	ebi-a-GCST90001392	5	498773	rs78658073	A	G	0.001	3656	1.665	0.362	4.385e-06	0.0758696	299.987
IgD+ CD38+ B cell Absolute Count	ebi-a-GCST90001392	7	15093906	rs73066743	G	C	0.0197	3656	0.3879	0.08742	9.40698e-06	0.0732079	288.632
IgD+ CD38+ B cell Absolute Count	ebi-a-GCST90001392	8	102770464	rs16868356	C	T	0.0198	3656	0.4146	0.08532	1.226e-06	0.0801301	318.301
IgD+ CD38+ B cell Absolute Count	ebi-a-GCST90001392	11	15328898	rs61878035	A	G	0.1886	3656	0.1453	0.03068	2.24202e-06	0.0781083	309.589
IgD+ CD38+ B cell Absolute Count	ebi-a-GCST90001392	12	110228055	rs11068290	T	C	0.0231	3656	0.3555	0.07815	5.55098e-06	0.0750413	296.446
IgD+ CD38+ B cell Absolute Count	ebi-a-GCST90001392	12	78790468	rs118090735	G	T	0.0011	3656	1.518	0.3399	8.22602e-06	0.0736808	290.645
IgD+ CD38+ B cell Absolute Count	ebi-a-GCST90001392	16	55450479	rs76608654	C	T	0.0494	3656	0.2489	0.05423	4.56405e-06	0.0757099	299.304
IgD+ CD38dim B cell %B cell	ebi-a-GCST90001393	1	8009985	rs75766272	T	C	0.0201	3657	0.3861	0.08587	7.14299e-06	0.074168	292.801
IgD+ CD38dim B cell %B cell	ebi-a-GCST90001393	3	7014131	rs9865821	A	C	0.6459	3657	0.115	0.02558	7.16193e-06	0.0741577	292.756
IgD+ CD38dim B cell %B cell	ebi-a-GCST90001393	4	170328209	rs6835759	G	A	0.4701	3657	0.1189	0.02486	1.79498e-06	0.0788646	312.929
IgD+ CD38dim B cell %B cell	ebi-a-GCST90001393	6	166502048	rs9459562	C	G	0.4346	3657	0.1101	0.02478	9.1791e-06	0.0732947	289.08
IgD+ CD38dim B cell %B cell	ebi-a-GCST90001393	8	61848028	rs6998850	G	A	0.3018	3657	0.1204	0.02683	7.45899e-06	0.0740234	292.184
IgD+ CD38dim B cell %B cell	ebi-a-GCST90001393	8	4318676	rs546147740	C	T	0.0051	3657	0.763	0.1665	4.75499e-06	0.0755827	298.842
IgD+ CD38dim B cell %B cell	ebi-a-GCST90001393	12	1637126	rs61912200	A	T	0.0022	3657	1.216	0.2655	4.81903e-06	0.075541	298.664
IgD+ CD38dim B cell %B cell	ebi-a-GCST90001393	17	8639905	rs60521331	A	G	0.5022	3657	0.1107	0.02463	7.24202e-06	0.0741383	292.674
IgD+ CD38dim B cell %B cell	ebi-a-GCST90001393	17	49200947	rs34157595	C	T	0.3154	3657	0.1327	0.02673	7.23303e-07	0.0818406	325.79
IgD+ CD38dim B cell %B cell	ebi-a-GCST90001393	20	48839604	rs4811007	G	A	0.4837	3657	0.1261	0.02461	3.12702e-07	0.0844511	337.141
IgD+ CD38dim B cell %B cell	ebi-a-GCST90001393	20	49554764	rs73909843	C	T	0.0764	3657	0.2092	0.0466	7.39095e-06	0.0740522	292.307
IgD+ CD38dim B cell %B cell	ebi-a-GCST90001393	21	39363957	rs78958229	T	C	0.044	3657	0.2934	0.0591	7.21705e-07	0.0818408	325.791
IgD+ CD38dim B cell Absolute Count	ebi-a-GCST90001394	1	166598682	rs72691696	T	C	0.0014	3656	1.476	0.332	9.04899e-06	0.0733487	289.231
IgD+ CD38dim B cell Absolute Count	ebi-a-GCST90001394	4	91412392	rs7690529	G	A	0.0115	3656	0.5256	0.1173	7.71898e-06	0.0739236	291.679
IgD+ CD38dim B cell Absolute Count	ebi-a-GCST90001394	4	99775901	rs144531962	T	C	0.0182	3656	0.4119	0.09288	9.47393e-06	0.0731677	288.461
IgD+ CD38dim B cell Absolute Count	ebi-a-GCST90001394	5	128786753	rs147207149	G	A	0.0075	3656	0.6732	0.1407	1.78398e-06	0.0789059	313.021
IgD+ CD38dim B cell Absolute Count	ebi-a-GCST90001394	5	160198880	rs12516105	C	T	0.1737	3656	0.1537	0.03194	1.554e-06	0.0793566	314.963
IgD+ CD38dim B cell Absolute Count	ebi-a-GCST90001394	5	146138788	rs115150472	T	C	0.0004	3656	2.534	0.5718	9.63008e-06	0.0731163	288.242
IgD+ CD38dim B cell Absolute Count	ebi-a-GCST90001394	5	166970737	rs141880653	T	C	0.001	3656	1.849	0.3979	3.49004e-06	0.0766477	303.32
IgD+ CD38dim B cell Absolute Count	ebi-a-GCST90001394	6	52336715	rs115951641	T	A	0.049	3656	0.2476	0.05577	9.24996e-06	0.0732483	288.804
IgD+ CD38dim B cell Absolute Count	ebi-a-GCST90001394	6	100821460	rs12197153	A	G	0.0007	3656	2.216	0.4431	5.95895e-07	0.0824522	328.354
IgD+ CD38dim B cell Absolute Count	ebi-a-GCST90001394	6	101344126	rs12208085	A	C	0.0008	3656	1.919	0.4108	3.10299e-06	0.0770491	305.04
IgD+ CD38dim B cell Absolute Count	ebi-a-GCST90001394	7	87868543	rs190448231	G	T	0.028	3656	0.327	0.07351	8.89406e-06	0.0733912	289.412
IgD+ CD38dim B cell Absolute Count	ebi-a-GCST90001394	8	70193536	rs283340	C	T	0.5621	3656	0.1175	0.02409	1.128e-06	0.0804281	319.588
IgD+ CD38dim B cell Absolute Count	ebi-a-GCST90001394	8	75563339	rs117190494	A	G	0.022	3656	0.3656	0.07962	4.55397e-06	0.0757444	299.452
IgD+ CD38dim B cell Absolute Count	ebi-a-GCST90001394	9	138747854	rs139801247	C	T	0.0208	3656	0.3801	0.0836	5.63002e-06	0.0750036	296.286
IgD+ CD38dim B cell Absolute Count	ebi-a-GCST90001394	11	119980729	rs12799241	A	G	0.2619	3656	0.13	0.0273	1.99301e-06	0.0785332	311.417
IgD+ CD38dim B cell Absolute Count	ebi-a-GCST90001394	13	72428296	rs75474045	A	G	0.0126	3656	0.5528	0.1063	2.08502e-07	0.0857135	342.559
IgD+ CD38dim B cell Absolute Count	ebi-a-GCST90001394	15	37177413	rs12906621	A	G	0.1091	3656	0.1764	0.03817	3.91102e-06	0.0762301	301.531
IgD+ CD38dim B cell Absolute Count	ebi-a-GCST90001394	16	55449193	rs117518951	C	T	0.049	3656	0.2458	0.0546	6.92708e-06	0.0742684	293.148
IgD+ CD38dim B cell Absolute Count	ebi-a-GCST90001394	16	84305239	rs143176410	C	G	0.001	3656	1.912	0.3929	1.185e-06	0.0802452	318.798
IgD+ CD38dim B cell Absolute Count	ebi-a-GCST90001394	17	14931234	rs4792571	T	G	0.4699	3656	0.1093	0.02377	4.41804e-06	0.0758497	299.902
IgD+ CD38dim B cell Absolute Count	ebi-a-GCST90001394	19	53039110	rs655580	A	G	0.4571	3656	0.1183	0.0239	7.70495e-07	0.0816115	324.708
IgD+ CD38- B cell %B cell	ebi-a-GCST90001395	3	188624425	rs1512044	A	G	0.1084	3657	0.202	0.03882	2.07e-07	0.085753	342.826
IgD+ CD38- B cell %B cell	ebi-a-GCST90001395	4	109408667	rs76376526	T	C	0.0133	3657	0.4948	0.1101	7.20593e-06	0.0741314	292.644
IgD+ CD38- B cell %B cell	ebi-a-GCST90001395	5	90267368	rs34843244	T	A	0.033	3657	0.308	0.06835	6.80597e-06	0.0743302	293.492
IgD+ CD38- B cell %B cell	ebi-a-GCST90001395	6	32936373	rs3918149	A	G	0.2413	3657	0.1452	0.0316	4.50205e-06	0.0757853	299.709
IgD+ CD38- B cell %B cell	ebi-a-GCST90001395	6	32560067	rs56285448	C	A	0.093	3657	0.2266	0.04948	4.81105e-06	0.0755343	298.635
IgD+ CD38- B cell %B cell	ebi-a-GCST90001395	6	32722852	rs6933763	G	A	0.1014	3657	0.2096	0.04441	2.45301e-06	0.0778301	308.478
IgD+ CD38- B cell %B cell	ebi-a-GCST90001395	6	32768285	rs2621369	T	C	0.2901	3657	0.1498	0.03155	2.13098e-06	0.0782949	310.477
IgD+ CD38- B cell %B cell	ebi-a-GCST90001395	6	161871755	rs113398446	C	A	0.1687	3657	0.1793	0.03256	3.91201e-08	0.0907106	364.622
IgD+ CD38- B cell %B cell	ebi-a-GCST90001395	6	32384933	rs80032720	A	G	0.0734	3657	0.2539	0.05434	3.08901e-06	0.077056	305.153
IgD+ CD38- B cell %B cell	ebi-a-GCST90001395	7	119564205	rs10254361	T	G	0.2404	3657	0.1333	0.02899	4.40099e-06	0.0758378	299.933
IgD+ CD38- B cell %B cell	ebi-a-GCST90001395	8	14671281	rs2251199	G	A	0.628	3657	0.1168	0.02572	5.73799e-06	0.0749042	295.942
IgD+ CD38- B cell %B cell	ebi-a-GCST90001395	8	28265475	rs62502412	T	A	0.2759	3657	0.1209	0.02712	8.58401e-06	0.0735386	290.119
IgD+ CD38- B cell %B cell	ebi-a-GCST90001395	8	29631839	rs7012048	C	T	0.1874	3657	0.1407	0.0311	6.25403e-06	0.0746238	294.745
IgD+ CD38- B cell %B cell	ebi-a-GCST90001395	12	66341509	rs79870102	G	A	0.0033	3657	0.9733	0.216	6.83502e-06	0.074327	293.478
IgD+ CD38- B cell %B cell	ebi-a-GCST90001395	14	20673865	rs1959342	T	A	0.3589	3657	0.112	0.02529	9.81002e-06	0.0730573	288.07
IgD+ CD38- B cell %B cell	ebi-a-GCST90001395	14	96205838	rs77762131	C	G	0.045	3657	0.3388	0.05748	4.101e-09	0.0970351	392.776
IgD+ CD38- B cell %B cell	ebi-a-GCST90001395	19	53070617	rs329966	G	A	0.5425	3657	0.1246	0.02445	3.62702e-07	0.0839959	335.157
IgD+ CD38- B cell %B cell	ebi-a-GCST90001395	20	8003880	rs35050775	T	G	0.0268	3657	0.3463	0.07724	7.53894e-06	0.0739564	291.898
IgD+ CD38- B cell Absolute Count	ebi-a-GCST90001396	3	96406408	rs79207264	A	G	0.1184	3656	0.1854	0.03946	2.73602e-06	0.0774926	306.944
IgD+ CD38- B cell Absolute Count	ebi-a-GCST90001396	3	97687076	rs77183131	C	G	0.0243	3656	0.3827	0.08209	3.25297e-06	0.0768947	304.378
IgD+ CD38- B cell Absolute Count	ebi-a-GCST90001396	5	502938	rs146127735	A	G	0.0383	3656	0.3025	0.06424	2.59298e-06	0.0776644	307.682
IgD+ CD38- B cell Absolute Count	ebi-a-GCST90001396	6	32758761	rs1158784	T	A	0.1554	3656	0.174	0.03801	4.88405e-06	0.0755136	298.465
IgD+ CD38- B cell Absolute Count	ebi-a-GCST90001396	7	7871676	rs144625305	T	C	0.0086	3656	0.6074	0.1364	8.70001e-06	0.0734685	289.741
IgD+ CD38- B cell Absolute Count	ebi-a-GCST90001396	10	85447519	rs12763172	C	T	0.7213	3656	0.1258	0.02784	6.38499e-06	0.0745448	294.327
IgD+ CD38- B cell Absolute Count	ebi-a-GCST90001396	13	108993494	rs12874404	G	A	0.3256	3656	0.1363	0.02669	3.41602e-07	0.0841819	335.875
IgD+ CD38- B cell Absolute Count	ebi-a-GCST90001396	14	96205838	rs77762131	C	G	0.045	3656	0.3229	0.05806	2.85299e-08	0.0916171	368.533
IgD+ CD38- B cell Absolute Count	ebi-a-GCST90001396	19	11164067	rs1529727	G	T	0.5581	3656	0.1176	0.02521	3.20701e-06	0.0769415	304.579
IgD+ CD38- B cell Absolute Count	ebi-a-GCST90001396	21	41083050	rs62235484	A	G	0.0175	3656	0.4628	0.09388	8.58005e-07	0.0812824	323.283
IgD+ CD38- B cell Absolute Count	ebi-a-GCST90001396	21	40609297	rs146997636	C	T	0.0081	3656	0.6403	0.1394	4.48704e-06	0.0757681	299.553
Unswitched memory B cell %B cell	ebi-a-GCST90001397	1	236060214	rs146430312	T	G	0.0027	3657	1.017	0.2222	4.87203e-06	0.0754905	298.448
Unswitched memory B cell %B cell	ebi-a-GCST90001397	1	45867753	rs72686460	A	T	0.2961	3657	0.1254	0.02755	5.44804e-06	0.0750766	296.679
Unswitched memory B cell %B cell	ebi-a-GCST90001397	2	157311822	rs77201712	C	T	0.0392	3657	0.2907	0.06322	4.38995e-06	0.0758393	299.94
Unswitched memory B cell %B cell	ebi-a-GCST90001397	2	138420154	rs72844588	A	G	0.0913	3657	0.2054	0.04341	2.31398e-06	0.0780263	309.321
Unswitched memory B cell %B cell	ebi-a-GCST90001397	2	73679013	rs45608038	G	A	0.0421	3657	0.294	0.06266	2.80698e-06	0.0773765	306.529
Unswitched memory B cell %B cell	ebi-a-GCST90001397	5	97611924	rs116525939	C	T	0.0036	3657	0.9467	0.2075	5.22998e-06	0.0752519	297.428
Unswitched memory B cell %B cell	ebi-a-GCST90001397	6	169456830	rs73032183	C	T	0.1509	3657	0.1675	0.03506	1.852e-06	0.0787784	312.558
Unswitched memory B cell %B cell	ebi-a-GCST90001397	12	109368119	rs143553941	C	G	0.013	3657	0.5187	0.1092	2.093e-06	0.0783274	310.616
Unswitched memory B cell %B cell	ebi-a-GCST90001397	12	20322449	rs11519226	T	A	0.299	3657	0.1229	0.02717	6.23706e-06	0.0746116	294.693
Unswitched memory B cell %B cell	ebi-a-GCST90001397	13	50212885	rs73192651	T	C	0.02	3657	0.5551	0.08989	7.31493e-10	0.101616	413.416
Unswitched memory B cell %B cell	ebi-a-GCST90001397	13	70177578	rs73518104	A	G	0.0708	3657	0.2174	0.04847	7.48204e-06	0.0739862	292.026
Unswitched memory B cell %B cell	ebi-a-GCST90001397	13	50320961	rs17073356	C	T	0.0286	3657	0.3703	0.07636	1.29199e-06	0.0799561	317.636
Unswitched memory B cell %B cell	ebi-a-GCST90001397	13	54934363	rs2785947	T	G	0.1396	3657	0.1618	0.03656	9.891e-06	0.0730076	287.859
Unswitched memory B cell %B cell	ebi-a-GCST90001397	13	50197368	rs60565424	G	C	0.1094	3657	0.1924	0.04069	2.357e-06	0.0779739	309.096
Unswitched memory B cell %B cell	ebi-a-GCST90001397	14	97702226	rs117004076	G	A	0.0146	3657	0.4523	0.102	9.52708e-06	0.0731506	288.467
Unswitched memory B cell %B cell	ebi-a-GCST90001397	14	96205838	rs77762131	C	G	0.045	3657	0.3067	0.05822	1.457e-07	0.0868071	347.44
Unswitched memory B cell %B cell	ebi-a-GCST90001397	14	77579227	rs143666202	A	G	0.0503	3657	0.2759	0.0579	1.957e-06	0.078575	311.682
Unswitched memory B cell %B cell	ebi-a-GCST90001397	17	260039	rs150839591	G	T	0.0552	3657	0.2459	0.05396	5.33998e-06	0.0751645	297.054
Unswitched memory B cell %B cell	ebi-a-GCST90001397	18	7993103	rs1596383	A	G	0.6259	3657	0.1208	0.02585	3.06302e-06	0.0770671	305.201
Unswitched memory B cell %B cell	ebi-a-GCST90001397	22	32003463	rs146720368	T	C	0.0042	3657	0.852	0.1923	9.65895e-06	0.0730892	288.206
Unswitched memory B cell Absolute Count	ebi-a-GCST90001398	6	40981212	rs79831025	G	C	0.0334	3656	0.3026	0.06778	8.29392e-06	0.0736549	290.534
Unswitched memory B cell Absolute Count	ebi-a-GCST90001398	7	7871676	rs144625305	T	C	0.0086	3656	0.5999	0.1347	8.69901e-06	0.073477	289.777
Unswitched memory B cell Absolute Count	ebi-a-GCST90001398	8	103767171	rs2436878	G	A	0.077	3656	0.2056	0.04549	6.40693e-06	0.0745611	294.397
Unswitched memory B cell Absolute Count	ebi-a-GCST90001398	9	808529	rs11794578	G	T	0.4521	3656	0.1114	0.02446	5.41701e-06	0.0751303	296.827
Unswitched memory B cell Absolute Count	ebi-a-GCST90001398	13	108993494	rs12874404	G	A	0.3256	3656	0.1523	0.02639	8.62303e-09	0.0950399	383.747
Unswitched memory B cell Absolute Count	ebi-a-GCST90001398	13	46224092	rs557577736	G	A	0.001	3656	1.924	0.3849	6.08793e-07	0.0824125	328.181
Unswitched memory B cell Absolute Count	ebi-a-GCST90001398	13	70325772	rs145371905	T	G	0.0194	3656	0.4126	0.08871	3.42997e-06	0.0767168	303.616
Unswitched memory B cell Absolute Count	ebi-a-GCST90001398	13	50212885	rs73192651	T	C	0.02	3656	0.4968	0.08845	2.09402e-08	0.0925194	372.532
Unswitched memory B cell Absolute Count	ebi-a-GCST90001398	14	96205838	rs77762131	C	G	0.045	3656	0.3067	0.05723	8.86605e-08	0.0883091	353.938
Unswitched memory B cell Absolute Count	ebi-a-GCST90001398	14	77579227	rs143666202	A	G	0.0502	3656	0.268	0.05703	2.711e-06	0.0775066	307.004
Unswitched memory B cell Absolute Count	ebi-a-GCST90001398	19	14885525	rs12461001	A	G	0.6291	3656	0.1184	0.02528	2.94802e-06	0.0772486	305.897
Unswitched memory B cell Absolute Count	ebi-a-GCST90001398	22	22613458	rs55712190	T	C	0.074	3656	0.214	0.04712	5.75798e-06	0.0749207	295.932
IgD- CD27- B cell %B cell	ebi-a-GCST90001399	2	147859010	rs116473015	T	C	0.029	3657	0.3455	0.07401	3.14101e-06	0.076988	304.862
IgD- CD27- B cell %B cell	ebi-a-GCST90001399	4	25037515	rs79430021	A	G	0.006	3657	0.7602	0.1642	3.80697e-06	0.0763557	302.151
IgD- CD27- B cell %B cell	ebi-a-GCST90001399	7	44284783	rs35661323	T	C	0.5505	3657	0.1158	0.02527	4.73097e-06	0.0755815	298.837
IgD- CD27- B cell %B cell	ebi-a-GCST90001399	12	12729029	rs10772575	A	G	0.6159	3657	0.1141	0.02541	7.39299e-06	0.0740701	292.383
IgD- CD27- B cell %B cell	ebi-a-GCST90001399	12	6553016	rs2250246	G	A	0.5339	3657	0.1466	0.02442	2.12501e-09	0.098813	400.762
IgD- CD27- B cell %B cell	ebi-a-GCST90001399	18	37553257	rs72897237	C	T	0.0161	3657	0.4671	0.09743	1.69699e-06	0.0790519	313.736
IgD- CD27- B cell %B cell	ebi-a-GCST90001399	20	44747947	rs4810485	G	T	0.6314	3657	0.3898	0.02585	7.1978e-50	0.242009	1166.96
IgD- CD27- B cell %B cell	ebi-a-GCST90001399	20	44650818	rs6130997	G	A	0.3131	3657	0.1568	0.0278	1.81798e-08	0.0928914	374.286
IgD- CD27- B cell %B cell	ebi-a-GCST90001399	20	44558739	rs113963381	T	C	0.2112	3657	0.1464	0.03083	2.139e-06	0.0783048	310.519
IgD- CD27- B cell %B cell	ebi-a-GCST90001399	20	44779073	rs56287761	G	T	0.2492	3657	0.1914	0.02895	4.3471e-11	0.10871	445.796
IgD- CD27- B cell %B cell	ebi-a-GCST90001399	20	42037457	rs6073081	G	A	0.1224	3657	0.1786	0.0371	1.547e-06	0.0793764	315.135
IgD- CD27- B cell %B cell	ebi-a-GCST90001399	20	44837987	rs2425783	C	T	0.7081	3657	0.1387	0.02775	6.07295e-07	0.0823931	328.187
IgD- CD27- B cell %B cell	ebi-a-GCST90001399	20	47313887	rs77126700	C	T	0.0239	3657	0.3924	0.07995	9.60506e-07	0.0809171	321.79
IgD- CD27- B cell %B cell	ebi-a-GCST90001399	20	43931857	rs2235228	T	C	0.0574	3657	0.2553	0.054	2.36401e-06	0.0779632	309.05
IgD- CD27- B cell %B cell	ebi-a-GCST90001399	20	44733811	rs6032661	G	A	0.211	3657	0.1801	0.0313	9.37001e-09	0.0947475	382.547
IgD- CD27- B cell %B cell	ebi-a-GCST90001399	21	38699025	rs62223906	T	C	0.0649	3657	0.2217	0.0497	8.39093e-06	0.0735845	290.314
IgD+ B cell Absolute Count	ebi-a-GCST90001400	6	100821460	rs12197153	A	G	0.0007	3657	2.08	0.4491	3.74498e-06	0.0763846	302.275
IgD+ B cell Absolute Count	ebi-a-GCST90001400	6	67039330	rs9354413	C	T	0.2963	3657	0.1254	0.02726	4.385e-06	0.0758708	300.074
IgD+ B cell Absolute Count	ebi-a-GCST90001400	8	102068804	rs3019260	A	C	0.3173	3657	0.1185	0.02595	5.12495e-06	0.0753185	297.713
IgD+ B cell Absolute Count	ebi-a-GCST90001400	10	102955294	rs701839	G	A	0.7123	3657	0.1309	0.02785	2.713e-06	0.0775108	307.106
IgD+ B cell Absolute Count	ebi-a-GCST90001400	10	125485345	rs189761842	T	C	0.0055	3657	0.8269	0.1697	1.15199e-06	0.0803381	319.287
IgD+ B cell Absolute Count	ebi-a-GCST90001400	13	108960188	rs4145212	A	T	0.5405	3657	0.1284	0.02442	1.52901e-07	0.0866442	346.726
IgD+ B cell Absolute Count	ebi-a-GCST90001400	13	109003805	rs150861794	T	C	0.2134	3657	0.1382	0.03003	4.30804e-06	0.0759022	300.209
IgD+ B cell Absolute Count	ebi-a-GCST90001400	15	25171150	rs11638959	A	G	0.1557	3657	0.1525	0.03281	3.46801e-06	0.076655	303.434
IgD+ B cell Absolute Count	ebi-a-GCST90001400	16	84305239	rs143176410	C	G	0.001	3657	1.831	0.4032	5.75705e-06	0.0749035	295.939
IgD+ B cell Absolute Count	ebi-a-GCST90001400	17	74280991	rs67017503	A	C	0.0759	3657	0.2021	0.04547	9.09704e-06	0.0733208	289.191
IgD+ B cell Absolute Count	ebi-a-GCST90001400	19	14885525	rs12461001	A	G	0.6292	3657	0.1175	0.02527	3.43202e-06	0.0766846	303.561
IgD+ B cell Absolute Count	ebi-a-GCST90001400	20	56359017	rs77110486	T	C	0.0107	3657	0.522	0.1168	8.14798e-06	0.0737226	290.902
IgD- CD27- B cell Absolute Count	ebi-a-GCST90001401	1	217233446	rs7518494	A	G	0.9334	3656	0.2278	0.04884	3.211e-06	0.0769316	304.537
IgD- CD27- B cell Absolute Count	ebi-a-GCST90001401	1	41379583	rs72953104	G	C	0.0643	3656	0.2313	0.05018	4.17503e-06	0.0760329	300.686
IgD- CD27- B cell Absolute Count	ebi-a-GCST90001401	4	38152090	rs59951351	T	A	0.1171	3656	0.173	0.03878	8.37298e-06	0.0735995	290.298
IgD- CD27- B cell Absolute Count	ebi-a-GCST90001401	5	22936562	rs74356874	A	G	0.0066	3656	0.6631	0.1462	5.96499e-06	0.0748218	295.51
IgD- CD27- B cell Absolute Count	ebi-a-GCST90001401	8	96356983	rs144306835	A	G	0.0234	3656	0.3826	0.07964	1.617e-06	0.079225	314.396
IgD- CD27- B cell Absolute Count	ebi-a-GCST90001401	9	4162626	rs112432445	A	G	0.0528	3656	0.2796	0.05583	5.767e-07	0.0825657	328.847
IgD- CD27- B cell Absolute Count	ebi-a-GCST90001401	10	28340929	rs117493606	G	T	0.009	3656	0.6463	0.1428	6.19099e-06	0.0746634	294.833
IgD- CD27- B cell Absolute Count	ebi-a-GCST90001401	12	6503500	rs12296430	C	G	0.3233	3656	0.1179	0.0266	9.62609e-06	0.073128	288.292
IgD- CD27- B cell Absolute Count	ebi-a-GCST90001401	12	6553016	rs2250246	G	A	0.5341	3656	0.1359	0.02451	3.12903e-08	0.0913424	367.317
IgD- CD27- B cell Absolute Count	ebi-a-GCST90001401	19	16409903	rs406298	G	C	0.5327	3656	0.1135	0.0244	3.38602e-06	0.0767255	303.653
IgD- CD27- B cell Absolute Count	ebi-a-GCST90001401	20	44828738	rs112971251	C	G	0.1693	3656	0.1576	0.03349	2.63003e-06	0.0776148	307.469
IgD- CD27- B cell Absolute Count	ebi-a-GCST90001401	20	44837987	rs2425783	C	T	0.708	3656	0.1327	0.02782	1.93602e-06	0.078665	311.984
IgD- CD27- B cell Absolute Count	ebi-a-GCST90001401	20	47313887	rs77126700	C	T	0.0239	3656	0.3825	0.08026	1.95101e-06	0.0785964	311.689
IgD- CD27- B cell Absolute Count	ebi-a-GCST90001401	20	44749251	rs4239702	C	T	0.6002	3656	0.2841	0.02593	1.6421e-27	0.178347	793.132
Switched memory B cell %B cell	ebi-a-GCST90001402	1	150958133	rs11204752	C	T	0.5387	3657	0.1189	0.02561	3.58501e-06	0.0765688	303.064
Switched memory B cell %B cell	ebi-a-GCST90001402	2	136974257	rs1519529	G	C	0.2363	3657	0.1327	0.02951	7.13806e-06	0.0741754	292.832
Switched memory B cell %B cell	ebi-a-GCST90001402	4	164291862	rs55658041	T	G	0.0037	3657	1.008	0.2105	1.75102e-06	0.0789599	313.34
Switched memory B cell %B cell	ebi-a-GCST90001402	6	31275827	rs3873388	G	A	0.4446	3657	0.1446	0.03048	2.18399e-06	0.0782306	310.2
Switched memory B cell %B cell	ebi-a-GCST90001402	8	119323401	rs2450220	T	C	0.816	3657	0.1522	0.03212	2.24698e-06	0.0781386	309.804
Switched memory B cell %B cell	ebi-a-GCST90001402	17	51764168	rs114917376	G	A	0.0958	3657	0.1985	0.04285	3.74197e-06	0.0764003	302.342
Switched memory B cell %B cell	ebi-a-GCST90001402	17	78261805	rs7215243	G	A	0.1328	3657	0.1634	0.03676	9.07507e-06	0.0733267	289.216
Switched memory B cell %B cell	ebi-a-GCST90001402	17	51092001	rs148496020	A	T	0.0193	3657	0.4146	0.09031	4.56205e-06	0.0757184	299.422
Switched memory B cell %B cell	ebi-a-GCST90001402	17	77637123	rs73426855	C	T	0.1471	3657	0.1769	0.03524	5.427e-07	0.0827478	329.727
Switched memory B cell Absolute Count	ebi-a-GCST90001403	2	36720835	rs115414430	G	C	0.0286	3656	0.3537	0.07458	2.19599e-06	0.078216	310.053
Switched memory B cell Absolute Count	ebi-a-GCST90001403	2	136967396	rs1519526	C	T	0.1957	3656	0.1511	0.03122	1.34999e-06	0.0798104	316.921
Switched memory B cell Absolute Count	ebi-a-GCST90001403	2	238554657	rs7595246	C	T	0.1893	3656	0.1458	0.03118	3.01502e-06	0.0771261	305.371
Switched memory B cell Absolute Count	ebi-a-GCST90001403	3	186485863	rs73185679	C	T	0.1041	3656	0.1794	0.03978	6.65794e-06	0.0743992	293.706
Switched memory B cell Absolute Count	ebi-a-GCST90001403	3	8492010	rs141352577	T	C	0.0235	3656	0.3583	0.07898	5.91099e-06	0.0748386	295.581
Switched memory B cell Absolute Count	ebi-a-GCST90001403	4	94935625	rs80076964	C	G	0.0141	3656	0.481	0.1008	1.88499e-06	0.0786958	312.117
Switched memory B cell Absolute Count	ebi-a-GCST90001403	4	25771115	rs4697617	A	G	0.7103	3656	0.1212	0.02695	7.07001e-06	0.0741927	292.826
Switched memory B cell Absolute Count	ebi-a-GCST90001403	5	11308990	rs452973	T	G	0.2705	3656	0.1223	0.02758	9.50101e-06	0.0731615	288.434
Switched memory B cell Absolute Count	ebi-a-GCST90001403	6	50598963	rs1161387	G	C	0.286	3656	0.1297	0.02914	8.86605e-06	0.0734331	289.59
Switched memory B cell Absolute Count	ebi-a-GCST90001403	13	42337460	rs192544457	A	G	0.006	3656	0.7964	0.161	7.87209e-07	0.081559	324.481
Switched memory B cell Absolute Count	ebi-a-GCST90001403	13	47809629	rs73178168	T	C	0.1703	3656	0.16	0.03344	1.77599e-06	0.0789066	313.024
Switched memory B cell Absolute Count	ebi-a-GCST90001403	13	108957063	rs9520836	G	A	0.5044	3656	0.1323	0.02454	7.42694e-08	0.0888343	356.247
Switched memory B cell Absolute Count	ebi-a-GCST90001403	18	46442174	rs117605782	A	G	0.0034	3656	0.9179	0.2043	7.27998e-06	0.0741219	292.524
Plasma Blast-Plasma Cell %B cell	ebi-a-GCST90001404	4	143873369	rs79423067	T	A	0.0149	3658	0.4869	0.1059	4.44795e-06	0.0758209	299.943
Plasma Blast-Plasma Cell %B cell	ebi-a-GCST90001404	4	144419847	rs78804535	T	C	0.0316	3658	0.3286	0.07069	3.46897e-06	0.0766526	303.506
Plasma Blast-Plasma Cell %B cell	ebi-a-GCST90001404	5	148927495	rs140642786	A	G	0.1223	3658	0.1711	0.03733	4.75499e-06	0.0755866	298.94
Plasma Blast-Plasma Cell %B cell	ebi-a-GCST90001404	5	148172599	rs193552	T	A	0.6506	3658	0.1159	0.02556	5.951e-06	0.0747828	295.505
Plasma Blast-Plasma Cell %B cell	ebi-a-GCST90001404	6	5266557	rs61294310	G	A	0.0124	3658	0.5	0.1092	4.853e-06	0.0755097	298.611
Plasma Blast-Plasma Cell %B cell	ebi-a-GCST90001404	6	145631063	rs11754551	C	T	0.0681	3658	0.2127	0.04774	8.67301e-06	0.0734863	289.975
Plasma Blast-Plasma Cell %B cell	ebi-a-GCST90001404	7	71338898	rs78370279	G	A	0.0104	3658	0.5592	0.1204	3.54103e-06	0.0765879	303.229
Plasma Blast-Plasma Cell %B cell	ebi-a-GCST90001404	8	24549984	rs74326785	C	T	0.0279	3658	0.3429	0.07479	4.69397e-06	0.0756094	299.038
Plasma Blast-Plasma Cell %B cell	ebi-a-GCST90001404	8	16074805	rs138542577	C	G	0.0376	3658	0.3534	0.06406	3.708e-08	0.0908608	365.386
Plasma Blast-Plasma Cell %B cell	ebi-a-GCST90001404	11	117526440	rs55728331	A	G	0.0015	3658	1.708	0.3449	7.60694e-07	0.0816281	324.958
Plasma Blast-Plasma Cell %B cell	ebi-a-GCST90001404	12	6409619	rs10849436	A	G	0.1595	3658	0.1576	0.0337	3.01599e-06	0.0771131	305.482
Plasma Blast-Plasma Cell %B cell	ebi-a-GCST90001404	15	34006114	rs62012610	C	G	0.0381	3658	0.2879	0.06268	4.51898e-06	0.0757461	299.623
Plasma Blast-Plasma Cell %B cell	ebi-a-GCST90001404	17	52836239	rs80148662	A	G	0.0137	3658	0.4702	0.1048	7.45504e-06	0.073999	292.16
Plasma Blast-Plasma Cell %B cell	ebi-a-GCST90001404	19	56065534	rs186329	C	T	0.1706	3658	0.154	0.03221	1.79999e-06	0.0788267	312.852
Plasma Blast-Plasma Cell %B cell	ebi-a-GCST90001404	22	19729361	rs11089305	G	A	0.2881	3658	0.1338	0.02685	6.51793e-07	0.082137	327.165
Plasma Blast-Plasma Cell Absolute Count	ebi-a-GCST90001405	1	102294391	rs80297308	T	C	0.0015	3657	1.467	0.3075	1.911e-06	0.0786671	312.079
Plasma Blast-Plasma Cell Absolute Count	ebi-a-GCST90001405	1	199586940	rs10800645	A	G	0.5844	3657	0.1124	0.02479	5.95498e-06	0.0747874	295.443
Plasma Blast-Plasma Cell Absolute Count	ebi-a-GCST90001405	2	121699864	rs74458303	A	G	0.0004	3657	2.692	0.5745	2.89701e-06	0.0772753	306.095
Plasma Blast-Plasma Cell Absolute Count	ebi-a-GCST90001405	2	187165335	rs148362575	T	A	0.0008	3657	2.566	0.5486	3.02998e-06	0.0771367	305.5
Plasma Blast-Plasma Cell Absolute Count	ebi-a-GCST90001405	3	188082431	rs148389014	T	C	0.0051	3657	0.7633	0.1696	7.01601e-06	0.0742379	293.099
Plasma Blast-Plasma Cell Absolute Count	ebi-a-GCST90001405	3	117331256	rs116540222	T	C	0.0011	3657	1.671	0.3677	5.67806e-06	0.0749576	296.17
Plasma Blast-Plasma Cell Absolute Count	ebi-a-GCST90001405	4	168102710	rs62353585	C	T	0.0227	3657	0.3653	0.07865	3.53403e-06	0.0766001	303.198
Plasma Blast-Plasma Cell Absolute Count	ebi-a-GCST90001405	5	1297918	rs7449190	C	T	0.7401	3657	0.1236	0.02749	7.09807e-06	0.0741656	292.79
Plasma Blast-Plasma Cell Absolute Count	ebi-a-GCST90001405	6	5266557	rs61294310	G	A	0.0124	3657	0.5137	0.1072	1.736e-06	0.0790153	313.578
Plasma Blast-Plasma Cell Absolute Count	ebi-a-GCST90001405	8	39638049	rs149559870	T	C	0.0157	3657	0.4466	0.09807	5.432e-06	0.0751122	296.831
Plasma Blast-Plasma Cell Absolute Count	ebi-a-GCST90001405	8	24520468	rs74565954	T	C	0.0135	3657	0.4919	0.1035	2.10199e-06	0.0783709	310.804
Plasma Blast-Plasma Cell Absolute Count	ebi-a-GCST90001405	14	23098304	rs1681588	C	T	0.5559	3657	0.1086	0.02407	6.61698e-06	0.0744225	293.886
Plasma Blast-Plasma Cell Absolute Count	ebi-a-GCST90001405	17	52797903	rs112471525	G	A	0.0189	3657	0.3865	0.0862	7.58298e-06	0.0739618	291.921
Plasma Blast-Plasma Cell Absolute Count	ebi-a-GCST90001405	18	24475181	rs72883992	C	G	0.0807	3657	0.1932	0.04342	8.82104e-06	0.0734008	289.532
Plasma Blast-Plasma Cell Absolute Count	ebi-a-GCST90001405	20	56039810	rs6099635	A	G	0.5129	3657	0.1063	0.0238	8.20994e-06	0.0736768	290.707
Plasma Blast-Plasma Cell Absolute Count	ebi-a-GCST90001405	22	21022887	rs4820558	G	C	0.466	3657	0.1172	0.02408	1.19399e-06	0.0802462	318.89
Memory B cell %B cell	ebi-a-GCST90001406	2	73868977	rs72635970	G	T	0.0444	3657	0.3572	0.06109	5.44703e-09	0.0962667	389.335
Memory B cell %B cell	ebi-a-GCST90001406	2	183843344	rs116391651	A	G	0.0161	3657	0.426	0.09616	9.69393e-06	0.0730817	288.174
Memory B cell %B cell	ebi-a-GCST90001406	2	138420154	rs72844588	A	G	0.0913	3657	0.2178	0.04314	4.671e-07	0.0832195	331.778
Memory B cell %B cell	ebi-a-GCST90001406	4	47914545	rs60515154	T	C	0.7517	3657	0.1306	0.02887	6.30304e-06	0.0746174	294.718
Memory B cell %B cell	ebi-a-GCST90001406	5	40183220	rs690488	A	C	0.8588	3657	0.1701	0.03602	2.43703e-06	0.0778746	308.669
Memory B cell %B cell	ebi-a-GCST90001406	5	119742816	rs115405874	G	A	0.0037	3657	0.9926	0.2014	8.60994e-07	0.0812518	323.239
Memory B cell %B cell	ebi-a-GCST90001406	6	37585447	rs62398379	C	T	0.4032	3657	0.1256	0.0259	1.28301e-06	0.0799564	317.638
Memory B cell %B cell	ebi-a-GCST90001406	6	129409652	rs9492229	C	T	0.9556	3657	0.3141	0.06101	2.74998e-07	0.0848505	338.883
Memory B cell %B cell	ebi-a-GCST90001406	6	32559516	rs28366259	T	C	0.4327	3657	0.1581	0.03404	3.54903e-06	0.0765986	303.192
Memory B cell %B cell	ebi-a-GCST90001406	8	12933368	rs633090	T	A	0.3414	3657	0.115	0.02571	7.96196e-06	0.0737848	291.167
Memory B cell %B cell	ebi-a-GCST90001406	11	111318165	rs61896866	A	G	0.2428	3657	0.1294	0.0287	6.71506e-06	0.0743711	293.667
Memory B cell %B cell	ebi-a-GCST90001406	13	98901269	rs9584780	C	T	0.0257	3657	0.3691	0.07708	1.754e-06	0.0789588	313.335
Memory B cell %B cell	ebi-a-GCST90001406	13	50147180	rs76477280	G	A	0.0206	3657	0.4292	0.08807	1.14301e-06	0.0803492	319.335
Memory B cell %B cell	ebi-a-GCST90001406	14	65713895	rs116844769	A	G	0.0662	3657	0.2839	0.05066	2.26199e-08	0.0922994	371.658
Memory B cell %B cell	ebi-a-GCST90001406	14	96205838	rs77762131	C	G	0.045	3657	0.2733	0.05819	2.73401e-06	0.0774535	306.86
Memory B cell %B cell	ebi-a-GCST90001406	18	54422995	rs72914692	A	G	0.018	3657	0.4209	0.09317	6.44896e-06	0.0745161	294.285
Memory B cell %B cell	ebi-a-GCST90001406	19	53070617	rs329966	G	A	0.5425	3657	0.1104	0.02479	8.72509e-06	0.0734639	289.8
Memory B cell Absolute Count	ebi-a-GCST90001407	2	181050023	rs16867231	A	G	0.0108	3656	0.538	0.1157	3.44897e-06	0.0766979	303.535
Memory B cell Absolute Count	ebi-a-GCST90001407	4	120657899	rs10018308	G	A	0.3441	3656	0.1198	0.0268	8.09003e-06	0.0737486	290.933
Memory B cell Absolute Count	ebi-a-GCST90001407	5	148410250	rs17708396	A	C	0.0005	3656	2.504	0.522	1.67699e-06	0.0791073	313.889
Memory B cell Absolute Count	ebi-a-GCST90001407	7	81370578	rs74565175	A	G	0.2009	3656	0.1371	0.03052	7.27394e-06	0.0741093	292.47
Memory B cell Absolute Count	ebi-a-GCST90001407	9	129171041	rs77643931	G	T	0.2798	3656	0.1235	0.02777	8.97408e-06	0.0733727	289.333
Memory B cell Absolute Count	ebi-a-GCST90001407	10	85447519	rs12763172	C	T	0.7213	3656	0.1259	0.02783	6.26801e-06	0.0746303	294.692
Memory B cell Absolute Count	ebi-a-GCST90001407	11	29448646	rs36072728	T	C	0.0356	3656	0.305	0.06718	5.80805e-06	0.0748952	295.823
Memory B cell Absolute Count	ebi-a-GCST90001407	13	46224092	rs557577736	G	A	0.001	3656	1.829	0.3891	2.68701e-06	0.0775281	307.096
Memory B cell Absolute Count	ebi-a-GCST90001407	13	108993494	rs12874404	G	A	0.3256	3656	0.173	0.02661	9.13903e-11	0.106935	437.527
Memory B cell Absolute Count	ebi-a-GCST90001407	13	109118575	rs9520889	C	A	0.6506	3656	0.1196	0.02572	3.425e-06	0.0766999	303.543
Memory B cell Absolute Count	ebi-a-GCST90001407	14	96205838	rs77762131	C	G	0.045	3656	0.2713	0.05795	2.94503e-06	0.0772171	305.761
Memory B cell Absolute Count	ebi-a-GCST90001407	15	24733764	rs139196765	G	A	0.0025	3656	1.204	0.2523	1.89802e-06	0.0787002	312.136
Memory B cell Absolute Count	ebi-a-GCST90001407	22	45164171	rs144295598	A	G	0.0103	3656	0.6102	0.1207	4.46303e-07	0.0833426	332.222
Naive-mature B cell %B cell	ebi-a-GCST90001408	1	89814066	rs4658141	C	T	0.3805	3657	0.1371	0.0259	1.28499e-07	0.0872239	349.268
Naive-mature B cell %B cell	ebi-a-GCST90001408	1	150860471	rs7412746	T	C	0.5153	3657	0.1312	0.02547	2.74802e-07	0.0848966	339.084
Naive-mature B cell %B cell	ebi-a-GCST90001408	1	8009985	rs75766272	T	C	0.0201	3657	0.463	0.0866	9.55103e-08	0.0880902	353.072
Naive-mature B cell %B cell	ebi-a-GCST90001408	1	16668240	rs149876490	T	C	0.0027	3657	1.014	0.2243	6.30798e-06	0.0745683	294.508
Naive-mature B cell %B cell	ebi-a-GCST90001408	2	169182294	rs13421263	T	C	0.0528	3657	0.2616	0.05638	3.61801e-06	0.0765233	302.869
Naive-mature B cell %B cell	ebi-a-GCST90001408	3	16416145	rs55710170	A	G	0.1181	3657	0.1678	0.03789	9.81002e-06	0.073057	288.069
Naive-mature B cell %B cell	ebi-a-GCST90001408	4	11590243	rs35698683	G	A	0.0447	3657	0.2687	0.05935	6.16595e-06	0.0746773	294.974
Naive-mature B cell %B cell	ebi-a-GCST90001408	4	36385921	rs77312528	G	T	0.0107	3657	0.6035	0.1258	1.68101e-06	0.0791025	313.954
Naive-mature B cell %B cell	ebi-a-GCST90001408	5	58050530	rs895377	A	G	0.3683	3657	0.1314	0.02603	4.65297e-07	0.0832087	331.731
Naive-mature B cell %B cell	ebi-a-GCST90001408	6	32561424	rs9270591	T	C	0.5849	3657	0.1446	0.0312	3.68901e-06	0.0764359	302.495
Naive-mature B cell %B cell	ebi-a-GCST90001408	10	26959594	rs145123647	T	C	0.003	3657	1.077	0.2247	1.71902e-06	0.079033	313.655
Naive-mature B cell %B cell	ebi-a-GCST90001408	11	132133144	rs2334904	A	G	0.114	3657	0.1801	0.03937	4.91405e-06	0.075451	298.279
Naive-mature B cell %B cell	ebi-a-GCST90001408	12	2866164	rs112570989	T	C	0.0149	3657	0.4852	0.1023	2.19099e-06	0.0782112	310.117
Naive-mature B cell %B cell	ebi-a-GCST90001408	13	54942242	rs9536690	C	T	0.8213	3657	0.1474	0.03311	8.70903e-06	0.0734379	289.69
Naive-mature B cell %B cell	ebi-a-GCST90001408	13	102612226	rs2476213	T	C	0.5659	3657	0.1119	0.02521	9.30294e-06	0.0732228	288.774
Naive-mature B cell Absolute Count	ebi-a-GCST90001409	5	146138788	rs115150472	T	C	0.0004	3656	2.627	0.579	5.91398e-06	0.0748475	295.619
Naive-mature B cell Absolute Count	ebi-a-GCST90001409	5	58278611	rs10042327	A	G	0.0613	3656	0.233	0.05192	7.40491e-06	0.0740361	292.158
Naive-mature B cell Absolute Count	ebi-a-GCST90001409	6	67039330	rs9354413	C	T	0.2964	3656	0.1232	0.02743	7.29794e-06	0.0740978	292.421
Naive-mature B cell Absolute Count	ebi-a-GCST90001409	7	67653879	rs35607968	T	C	0.1536	3656	0.1584	0.03419	3.71304e-06	0.0764188	302.338
Naive-mature B cell Absolute Count	ebi-a-GCST90001409	8	75563339	rs117190494	A	G	0.022	3656	0.404	0.08177	8.10196e-07	0.0814624	324.063
Naive-mature B cell Absolute Count	ebi-a-GCST90001409	8	70193536	rs283340	C	T	0.5621	3656	0.1251	0.02477	4.59505e-07	0.08326	331.863
Naive-mature B cell Absolute Count	ebi-a-GCST90001409	10	125485345	rs189761842	T	C	0.0055	3656	0.7902	0.1709	3.91796e-06	0.0762683	301.694
Naive-mature B cell Absolute Count	ebi-a-GCST90001409	11	119980729	rs12799241	A	G	0.2619	3656	0.138	0.02805	9.06797e-07	0.0811201	322.58
Naive-mature B cell Absolute Count	ebi-a-GCST90001409	12	6499533	rs2286599	A	G	0.32	3656	0.1183	0.0266	8.96004e-06	0.0733747	289.342
Naive-mature B cell Absolute Count	ebi-a-GCST90001409	12	67638132	rs58114937	G	A	0.1302	3656	0.1702	0.0363	2.84499e-06	0.0773332	306.26
Naive-mature B cell Absolute Count	ebi-a-GCST90001409	16	84305239	rs143176410	C	G	0.001	3656	1.819	0.4058	7.65297e-06	0.0739513	291.797
Naive-mature B cell Absolute Count	ebi-a-GCST90001409	19	53848484	rs62115322	G	C	0.2083	3656	0.1382	0.02968	3.31002e-06	0.0768025	303.983
IgD- CD38+ B cell %B cell	ebi-a-GCST90001410	3	125894785	rs12636371	A	G	0.4619	3657	0.1185	0.02414	9.60993e-07	0.0809302	321.847
IgD- CD38+ B cell %B cell	ebi-a-GCST90001410	3	11244825	rs12493961	G	A	0.0219	3657	0.3884	0.08136	1.883e-06	0.0787181	312.298
IgD- CD38+ B cell %B cell	ebi-a-GCST90001410	3	28830276	rs13075403	G	A	0.7616	3657	0.1247	0.02799	8.55894e-06	0.0734926	289.923
IgD- CD38+ B cell %B cell	ebi-a-GCST90001410	4	55386841	rs11938966	A	C	0.0294	3657	0.3165	0.06988	6.1e-06	0.0747071	295.101
IgD- CD38+ B cell %B cell	ebi-a-GCST90001410	5	92965344	rs76912165	G	A	0.0209	3657	0.4094	0.08778	3.21699e-06	0.0769166	304.556
IgD- CD38+ B cell %B cell	ebi-a-GCST90001410	8	15730211	rs188550599	G	A	0.0142	3657	0.44	0.098	7.33297e-06	0.0740608	292.344
IgD- CD38+ B cell %B cell	ebi-a-GCST90001410	8	16074805	rs138542577	C	G	0.0376	3657	0.3227	0.06331	3.63898e-07	0.0840127	335.23
IgD- CD38+ B cell %B cell	ebi-a-GCST90001410	11	97765784	rs113087021	A	T	0.0766	3657	0.2024	0.04541	8.53002e-06	0.0735255	290.063
IgD- CD38+ B cell %B cell	ebi-a-GCST90001410	11	127827727	rs478251	C	A	0.1333	3657	0.1745	0.03499	6.44496e-07	0.082212	327.401
IgD- CD38+ B cell %B cell	ebi-a-GCST90001410	22	45016637	rs11705673	G	C	0.12	3657	0.1701	0.0368	3.95103e-06	0.0762337	301.629
IgD+ CD24+ B cell %B cell	ebi-a-GCST90001411	2	73679013	rs45608038	G	A	0.0421	3657	0.2797	0.063	9.25295e-06	0.0732387	288.842
IgD+ CD24+ B cell %B cell	ebi-a-GCST90001411	3	4408435	rs6781675	C	G	0.0235	3657	0.3685	0.08216	7.49307e-06	0.0739846	292.019
IgD+ CD24+ B cell %B cell	ebi-a-GCST90001411	6	32553200	rs34418535	G	A	0.064	3657	0.4368	0.09069	1.52398e-06	0.0794156	315.304
IgD+ CD24+ B cell %B cell	ebi-a-GCST90001411	6	32384933	rs80032720	A	G	0.0734	3657	0.2813	0.05948	2.33002e-06	0.0779885	309.159
IgD+ CD24+ B cell %B cell	ebi-a-GCST90001411	6	33715324	rs11759971	T	A	0.0942	3657	0.2126	0.04613	4.17898e-06	0.0760112	300.676
IgD+ CD24+ B cell %B cell	ebi-a-GCST90001411	13	108993494	rs12874404	G	A	0.3257	3657	0.1313	0.027	1.20301e-06	0.0801783	318.596
IgD+ CD24+ B cell %B cell	ebi-a-GCST90001411	13	50147180	rs76477280	G	A	0.0206	3657	0.4747	0.08918	1.07999e-07	0.0877064	351.386
IgD+ CD24+ B cell %B cell	ebi-a-GCST90001411	13	70325772	rs145371905	T	G	0.0194	3657	0.4126	0.09065	5.50402e-06	0.0750741	296.668
IgD+ CD24+ B cell %B cell	ebi-a-GCST90001411	14	96205838	rs77762131	C	G	0.045	3657	0.2816	0.05855	1.567e-06	0.0793035	314.82
IgD+ CD24+ B cell %B cell	ebi-a-GCST90001411	14	65673804	rs78269238	T	C	0.0582	3657	0.2453	0.05457	7.14595e-06	0.0741486	292.718
IgD+ CD24+ B cell %B cell	ebi-a-GCST90001411	16	4127619	rs17256322	A	T	0.3234	3657	0.1207	0.02634	4.73097e-06	0.0755795	298.828
IgD+ CD24+ B cell %B cell	ebi-a-GCST90001411	18	23575118	rs144479315	T	A	0.0418	3657	0.2862	0.06339	6.54395e-06	0.0744728	294.1
IgD+ CD24+ B cell Absolute Count	ebi-a-GCST90001412	3	182760073	rs10513789	G	T	0.2261	3656	0.1323	0.0295	7.519e-06	0.073988	291.953
IgD+ CD24+ B cell Absolute Count	ebi-a-GCST90001412	5	4700587	rs4702913	C	A	0.9123	3656	0.197	0.04215	3.07999e-06	0.0770886	305.21
IgD+ CD24+ B cell Absolute Count	ebi-a-GCST90001412	5	74257985	rs10942726	G	A	0.3155	3656	0.1176	0.02628	7.85507e-06	0.0738263	291.264
IgD+ CD24+ B cell Absolute Count	ebi-a-GCST90001412	7	63248560	rs144607178	T	C	0.0636	3656	0.2175	0.0491	9.7089e-06	0.0730854	288.111
IgD+ CD24+ B cell Absolute Count	ebi-a-GCST90001412	13	108997600	rs7983661	C	G	0.5959	3656	0.1146	0.02496	4.509e-06	0.0757367	299.419
IgD+ CD24+ B cell Absolute Count	ebi-a-GCST90001412	13	109104239	rs9514850	C	G	0.4018	3656	0.1103	0.02474	8.54594e-06	0.0735552	290.11
IgD+ CD24+ B cell Absolute Count	ebi-a-GCST90001412	13	108710731	rs183466766	A	G	0.0402	3656	0.3121	0.06005	2.14299e-07	0.0856638	342.342
IgD+ CD24+ B cell Absolute Count	ebi-a-GCST90001412	13	108812029	rs61973936	T	G	0.0904	3656	0.1919	0.04222	5.66396e-06	0.0749805	296.187
IgD+ CD24+ B cell Absolute Count	ebi-a-GCST90001412	13	108488351	rs139981802	C	T	0.0418	3656	0.3005	0.05978	5.22998e-07	0.082872	330.177
IgD+ CD24+ B cell Absolute Count	ebi-a-GCST90001412	13	46224092	rs557577736	G	A	0.001	3656	1.819	0.3815	1.91898e-06	0.0786334	311.848
IgD+ CD24+ B cell Absolute Count	ebi-a-GCST90001412	13	70325772	rs145371905	T	G	0.0194	3656	0.4292	0.08767	1.02101e-06	0.0807244	320.869
IgD+ CD24+ B cell Absolute Count	ebi-a-GCST90001412	13	108993494	rs12874404	G	A	0.3256	3656	0.1963	0.02601	5.61824e-14	0.12389	516.71
IgD+ CD24+ B cell Absolute Count	ebi-a-GCST90001412	13	50212885	rs73192651	T	C	0.02	3656	0.4428	0.08724	4.05005e-07	0.0836724	333.657
IgD+ CD24+ B cell Absolute Count	ebi-a-GCST90001412	14	96205838	rs77762131	C	G	0.045	3656	0.291	0.05685	3.22404e-07	0.0843775	336.728
IgD- CD24- B cell %B cell	ebi-a-GCST90001413	1	163272701	rs111237501	C	T	0.003	3657	1.055	0.2248	2.813e-06	0.0773941	306.605
IgD- CD24- B cell %B cell	ebi-a-GCST90001413	2	128660247	rs11887461	G	A	0.4754	3657	0.1136	0.0249	5.25303e-06	0.0752493	297.416
IgD- CD24- B cell %B cell	ebi-a-GCST90001413	4	113331648	rs17044633	G	A	0.0286	3657	0.3561	0.07517	2.256e-06	0.0781186	309.718
IgD- CD24- B cell %B cell	ebi-a-GCST90001413	6	107155687	rs9398107	G	A	0.0555	3657	0.2678	0.0552	1.274e-06	0.0799897	317.782
IgD- CD24- B cell %B cell	ebi-a-GCST90001413	10	28462184	rs112898282	C	T	0.0152	3657	0.4712	0.1007	2.97201e-06	0.0771676	305.633
IgD- CD24- B cell %B cell	ebi-a-GCST90001413	12	103731395	rs7966251	A	G	0.1349	3657	0.1908	0.03619	1.43199e-07	0.0868762	347.743
IgD- CD24- B cell %B cell	ebi-a-GCST90001413	14	103946237	rs142305616	C	A	0.0148	3657	0.466	0.1047	8.83792e-06	0.0734213	289.619
IgD- CD24- B cell %B cell	ebi-a-GCST90001413	16	6107421	rs7198605	T	C	0.182	3657	0.146	0.03204	5.38295e-06	0.07516	297.035
IgD- CD24- B cell %B cell	ebi-a-GCST90001413	18	29387367	rs35192093	T	C	0.1593	3657	0.1597	0.03505	5.36402e-06	0.0751525	297.003
IgD- CD24- B cell %B cell	ebi-a-GCST90001413	20	42027874	rs34989262	T	A	0.0217	3657	0.3835	0.08557	7.61798e-06	0.0739282	291.778
IgD- CD24- B cell Absolute Count	ebi-a-GCST90001414	1	41379583	rs72953104	G	C	0.0643	3656	0.2344	0.05087	4.19701e-06	0.076007	300.575
IgD- CD24- B cell Absolute Count	ebi-a-GCST90001414	1	163272701	rs111237501	C	T	0.003	3656	1.052	0.2261	3.34703e-06	0.0767447	303.735
IgD- CD24- B cell Absolute Count	ebi-a-GCST90001414	2	79806712	rs114114265	A	G	0.0647	3656	0.2343	0.05149	5.50896e-06	0.0750651	296.548
IgD- CD24- B cell Absolute Count	ebi-a-GCST90001414	3	29345411	rs7615875	C	T	0.1956	3656	0.1425	0.03201	8.8481e-06	0.0734464	289.647
IgD- CD24- B cell Absolute Count	ebi-a-GCST90001414	3	191888629	rs76499400	T	G	0.0792	3656	0.2069	0.04589	6.76893e-06	0.0743795	293.622
IgD- CD24- B cell Absolute Count	ebi-a-GCST90001414	4	25767183	rs4697616	A	G	0.6779	3656	0.1246	0.02682	3.53403e-06	0.0766295	303.242
IgD- CD24- B cell Absolute Count	ebi-a-GCST90001414	4	112184751	rs35859699	A	G	0.0181	3656	0.4262	0.09456	6.76597e-06	0.0743563	293.523
IgD- CD24- B cell Absolute Count	ebi-a-GCST90001414	4	113331648	rs17044633	G	A	0.0286	3656	0.3458	0.07605	5.62406e-06	0.0750095	296.311
IgD- CD24- B cell Absolute Count	ebi-a-GCST90001414	5	22936562	rs74356874	A	G	0.0066	3656	0.6821	0.1488	4.73598e-06	0.0756163	298.904
IgD- CD24- B cell Absolute Count	ebi-a-GCST90001414	10	28462184	rs112898282	C	T	0.0152	3656	0.4601	0.1017	6.27798e-06	0.0746335	294.706
IgD- CD24- B cell Absolute Count	ebi-a-GCST90001414	13	55229646	rs75453701	G	A	0.0464	3656	0.2658	0.05994	9.47305e-06	0.0731625	288.439
IgD- CD24- B cell Absolute Count	ebi-a-GCST90001414	14	31505138	rs191543445	G	A	0.031	3656	0.3337	0.07236	4.14295e-06	0.07607	300.845
IgD- CD24- B cell Absolute Count	ebi-a-GCST90001414	15	54695686	rs496760	A	G	0.6422	3656	0.1331	0.02656	5.69102e-07	0.0826187	329.077
IgD+ CD24- B cell %B cell	ebi-a-GCST90001415	1	150860471	rs7412746	T	C	0.5153	3657	0.1263	0.02588	1.11199e-06	0.0804609	319.817
IgD+ CD24- B cell %B cell	ebi-a-GCST90001415	1	8009985	rs75766272	T	C	0.0201	3657	0.483	0.08768	3.86002e-08	0.0907418	364.76
IgD+ CD24- B cell %B cell	ebi-a-GCST90001415	4	11590243	rs35698683	G	A	0.0447	3657	0.2735	0.06003	5.36402e-06	0.0751477	296.982
IgD+ CD24- B cell %B cell	ebi-a-GCST90001415	6	166531345	rs6910508	A	G	0.4199	3657	0.1159	0.0255	5.71202e-06	0.074968	296.215
IgD+ CD24- B cell %B cell	ebi-a-GCST90001415	8	75515052	rs533239981	C	G	0.0387	3657	0.3029	0.06589	4.42802e-06	0.0758201	299.858
IgD+ CD24- B cell %B cell	ebi-a-GCST90001415	9	2570753	rs140191306	T	C	0.0179	3657	0.4404	0.09513	3.804e-06	0.0763513	302.132
IgD+ CD24- B cell %B cell	ebi-a-GCST90001415	10	26959594	rs145123647	T	C	0.003	3657	1.016	0.2269	7.67892e-06	0.0738631	291.501
IgD+ CD24- B cell %B cell	ebi-a-GCST90001415	14	54016223	rs182854545	T	C	0.0018	3657	1.363	0.3003	5.84602e-06	0.0748646	295.773
IgD+ CD24- B cell %B cell	ebi-a-GCST90001415	21	39363957	rs78958229	T	C	0.044	3657	0.2723	0.06041	6.74295e-06	0.0743518	293.584
IgD+ CD24- B cell Absolute Count	ebi-a-GCST90001416	5	21916806	rs141108367	A	G	0.0012	3656	1.503	0.3297	5.30506e-06	0.0752011	297.129
IgD+ CD24- B cell Absolute Count	ebi-a-GCST90001416	5	146138788	rs115150472	T	C	0.0004	3656	2.619	0.5765	5.73099e-06	0.0749426	296.025
IgD+ CD24- B cell Absolute Count	ebi-a-GCST90001416	6	100821460	rs12197153	A	G	0.0007	3656	2.118	0.4501	2.63099e-06	0.0776105	307.45
IgD+ CD24- B cell Absolute Count	ebi-a-GCST90001416	6	67039330	rs9354413	C	T	0.2964	3656	0.138	0.02729	4.42099e-07	0.0833637	332.314
IgD+ CD24- B cell Absolute Count	ebi-a-GCST90001416	7	67653879	rs35607968	T	C	0.1536	3656	0.1555	0.03404	5.05499e-06	0.0753564	297.793
IgD+ CD24- B cell Absolute Count	ebi-a-GCST90001416	7	87868543	rs190448231	G	T	0.028	3656	0.3363	0.07548	8.64908e-06	0.0735079	289.909
IgD+ CD24- B cell Absolute Count	ebi-a-GCST90001416	8	75563339	rs117190494	A	G	0.022	3656	0.4148	0.08139	3.642e-07	0.0840128	335.139
IgD+ CD24- B cell Absolute Count	ebi-a-GCST90001416	10	102955294	rs701839	G	A	0.7124	3656	0.1269	0.02791	5.63106e-06	0.0750054	296.293
IgD+ CD24- B cell Absolute Count	ebi-a-GCST90001416	10	125485345	rs189761842	T	C	0.0055	3656	0.7675	0.1702	6.72404e-06	0.0743926	293.678
IgD+ CD24- B cell Absolute Count	ebi-a-GCST90001416	11	119980729	rs12799241	A	G	0.2619	3656	0.132	0.02794	2.391e-06	0.0779186	308.774
IgD+ CD24- B cell Absolute Count	ebi-a-GCST90001416	13	105214810	rs76578043	A	G	0.0298	3656	0.3166	0.0697	5.73905e-06	0.0749327	295.983
IgD+ CD24- B cell Absolute Count	ebi-a-GCST90001416	13	72428296	rs75474045	A	G	0.0126	3656	0.4915	0.1086	6.24899e-06	0.0746613	294.824
IgD+ CD24- B cell Absolute Count	ebi-a-GCST90001416	16	84305239	rs143176410	C	G	0.001	3656	1.816	0.404	7.18208e-06	0.0741571	292.674
CD24+ CD27+ B cell %B cell	ebi-a-GCST90001417	2	178116262	rs72944931	G	A	0.0138	3657	0.4657	0.1052	9.91791e-06	0.0730274	287.943
CD24+ CD27+ B cell %B cell	ebi-a-GCST90001417	2	73679013	rs45608038	G	A	0.0421	3657	0.3527	0.0624	1.71002e-08	0.0930866	375.153
CD24+ CD27+ B cell %B cell	ebi-a-GCST90001417	2	138420154	rs72844588	A	G	0.0913	3657	0.2066	0.04322	1.826e-06	0.0788222	312.746
CD24+ CD27+ B cell %B cell	ebi-a-GCST90001417	5	124530767	rs2119002	C	T	0.1228	3657	0.1708	0.03801	7.18704e-06	0.0741225	292.606
CD24+ CD27+ B cell %B cell	ebi-a-GCST90001417	5	119742816	rs115405874	G	A	0.0037	3657	0.9325	0.2017	3.925e-06	0.0762488	301.693
CD24+ CD27+ B cell %B cell	ebi-a-GCST90001417	5	140636323	rs681014	C	T	0.9966	3657	0.9614	0.207	3.52298e-06	0.0765971	303.186
CD24+ CD27+ B cell %B cell	ebi-a-GCST90001417	6	129409652	rs9492229	C	T	0.9556	3657	0.2715	0.06115	9.27705e-06	0.0732422	288.857
CD24+ CD27+ B cell %B cell	ebi-a-GCST90001417	6	100574892	rs148702078	C	G	0.0034	3657	0.9264	0.2067	7.59906e-06	0.0739306	291.788
CD24+ CD27+ B cell %B cell	ebi-a-GCST90001417	7	56242182	rs62459310	C	G	0.022	3657	0.3676	0.08119	6.15205e-06	0.0746818	294.993
CD24+ CD27+ B cell %B cell	ebi-a-GCST90001417	11	9589840	rs10840262	C	G	0.589	3657	0.1187	0.02583	4.45697e-06	0.0757934	299.744
CD24+ CD27+ B cell %B cell	ebi-a-GCST90001417	12	130112732	rs265612	T	C	0.3411	3657	0.1143	0.02575	9.29608e-06	0.0732247	288.782
CD24+ CD27+ B cell %B cell	ebi-a-GCST90001417	12	123744082	rs112294465	A	C	0.0021	3657	1.249	0.2784	7.44098e-06	0.0740043	292.103
CD24+ CD27+ B cell %B cell	ebi-a-GCST90001417	13	50147180	rs76477280	G	A	0.0206	3657	0.4892	0.08811	3.02803e-08	0.0914521	367.903
CD24+ CD27+ B cell %B cell	ebi-a-GCST90001417	13	50197368	rs60565424	G	C	0.1094	3657	0.1888	0.04047	3.20398e-06	0.0769371	304.644
CD24+ CD27+ B cell %B cell	ebi-a-GCST90001417	13	51339753	rs687251	A	G	0.4624	3657	0.1114	0.02481	7.31493e-06	0.0740662	292.367
CD24+ CD27+ B cell %B cell	ebi-a-GCST90001417	14	97702226	rs117004076	G	A	0.0146	3657	0.4553	0.1022	8.56091e-06	0.0734898	289.911
CD24+ CD27+ B cell %B cell	ebi-a-GCST90001417	14	96205838	rs77762131	C	G	0.045	3657	0.2675	0.05828	4.59896e-06	0.0757029	299.356
CD24+ CD27+ B cell %B cell	ebi-a-GCST90001417	14	65713895	rs116844769	A	G	0.0662	3657	0.2482	0.05078	1.064e-06	0.0805843	320.351
CD24+ CD27+ B cell Absolute Count	ebi-a-GCST90001418	2	181050023	rs16867231	A	G	0.0108	3656	0.5129	0.1154	8.98008e-06	0.0733283	289.144
CD24+ CD27+ B cell Absolute Count	ebi-a-GCST90001418	3	96406408	rs79207264	A	G	0.1184	3656	0.1752	0.0393	8.46603e-06	0.0735494	290.085
CD24+ CD27+ B cell Absolute Count	ebi-a-GCST90001418	5	148410250	rs17708396	A	C	0.0005	3656	2.539	0.5201	1.09499e-06	0.080497	319.886
CD24+ CD27+ B cell Absolute Count	ebi-a-GCST90001418	5	74257985	rs10942726	G	A	0.3155	3656	0.1188	0.02672	8.92504e-06	0.0733541	289.254
CD24+ CD27+ B cell Absolute Count	ebi-a-GCST90001418	5	26412301	rs35057381	C	T	0.2211	3656	0.1344	0.02969	6.17703e-06	0.0746776	294.894
CD24+ CD27+ B cell Absolute Count	ebi-a-GCST90001418	6	41084740	rs56033406	T	C	0.0349	3656	0.312	0.06692	3.22901e-06	0.0769	304.401
CD24+ CD27+ B cell Absolute Count	ebi-a-GCST90001418	7	7871676	rs144625305	T	C	0.0086	3656	0.6162	0.1357	5.74804e-06	0.0749093	295.883
CD24+ CD27+ B cell Absolute Count	ebi-a-GCST90001418	8	124255582	rs184496770	T	C	0.0021	3656	1.162	0.2608	8.56091e-06	0.0735085	289.911
CD24+ CD27+ B cell Absolute Count	ebi-a-GCST90001418	9	8855603	rs10759006	C	T	0.6198	3656	0.1133	0.02556	9.50692e-06	0.0731342	288.318
CD24+ CD27+ B cell Absolute Count	ebi-a-GCST90001418	10	53790461	rs10762541	T	C	0.772	3656	0.1488	0.02978	6.08695e-07	0.0823788	328.035
CD24+ CD27+ B cell Absolute Count	ebi-a-GCST90001418	13	46224092	rs557577736	G	A	0.001	3656	1.818	0.3878	2.869e-06	0.0773214	306.209
CD24+ CD27+ B cell Absolute Count	ebi-a-GCST90001418	13	108993494	rs12874404	G	A	0.3256	3656	0.1691	0.02653	2.04202e-10	0.104863	428.055
CD24+ CD27+ B cell Absolute Count	ebi-a-GCST90001418	13	50212885	rs73192651	T	C	0.02	3656	0.4411	0.08893	7.38193e-07	0.08178	325.439
CD24+ CD27+ B cell Absolute Count	ebi-a-GCST90001418	13	70167316	rs76552872	T	G	0.042	3656	0.283	0.06219	5.54102e-06	0.0750679	296.56
CD24+ CD27+ B cell Absolute Count	ebi-a-GCST90001418	14	96205838	rs77762131	C	G	0.045	3656	0.2815	0.05774	1.12699e-06	0.0803914	319.429
CD24+ CD27+ B cell Absolute Count	ebi-a-GCST90001418	17	62258665	rs11649808	A	G	0.8487	3656	0.1546	0.03472	8.74802e-06	0.0734633	289.719
CD24+ CD27+ B cell Absolute Count	ebi-a-GCST90001418	22	45164171	rs144295598	A	G	0.0103	3656	0.5664	0.1203	2.59902e-06	0.0776533	307.634
CD20- B cell %B cell	ebi-a-GCST90001419	2	221466858	rs112180455	T	C	0.0299	3658	0.3316	0.07326	6.19598e-06	0.0746502	294.938
CD20- B cell %B cell	ebi-a-GCST90001419	3	154090291	rs58352426	A	G	0.2246	3658	0.1401	0.02947	2.07998e-06	0.0783821	310.937
CD20- B cell %B cell	ebi-a-GCST90001419	3	187638796	rs75951284	T	C	0.0316	3658	0.3083	0.06752	5.11105e-06	0.0753014	297.721
CD20- B cell %B cell	ebi-a-GCST90001419	4	90909176	rs74786971	C	G	0.0645	3658	0.2235	0.04952	6.60602e-06	0.0744367	294.027
CD20- B cell %B cell	ebi-a-GCST90001419	5	93014071	rs316122	C	G	0.0372	3658	0.2993	0.06479	3.971e-06	0.0761784	301.474
CD20- B cell %B cell	ebi-a-GCST90001419	6	32572202	rs9270911	T	C	0.6083	3658	0.1364	0.02871	2.10499e-06	0.0783324	310.723
CD20- B cell %B cell	ebi-a-GCST90001419	6	32539561	rs9269301	T	C	0.1833	3658	0.2905	0.06351	4.95005e-06	0.0754331	298.284
CD20- B cell %B cell	ebi-a-GCST90001419	7	137173666	rs111761453	T	G	0.0524	3658	0.2453	0.05506	8.59904e-06	0.0734823	289.958
CD20- B cell %B cell	ebi-a-GCST90001419	7	150969808	rs75368642	T	C	0.073	3658	0.2118	0.04687	6.41904e-06	0.0745278	294.416
CD20- B cell %B cell	ebi-a-GCST90001419	9	9023522	rs7875273	C	T	0.3779	3658	0.1137	0.02506	5.83002e-06	0.0748268	295.692
CD20- B cell %B cell	ebi-a-GCST90001419	12	92375948	rs3885787	C	A	0.9422	3658	0.2407	0.05303	5.84494e-06	0.0748568	295.821
CD20- B cell %B cell	ebi-a-GCST90001419	16	74140113	rs2107459	A	C	0.0853	3658	0.2021	0.04383	4.17503e-06	0.0760383	300.874
CD20- B cell %B cell	ebi-a-GCST90001419	20	46686437	rs57840701	C	A	0.015	3658	0.4562	0.1004	5.65002e-06	0.0749369	296.163
IgD- CD38+ B cell Absolute Count	ebi-a-GCST90001420	2	237823477	rs114044800	C	G	0.0086	3656	0.5637	0.1259	7.81592e-06	0.0738669	291.437
IgD- CD38+ B cell Absolute Count	ebi-a-GCST90001420	2	187165335	rs148362575	T	A	0.0008	3656	2.541	0.5292	1.64101e-06	0.0791835	314.217
IgD- CD38+ B cell Absolute Count	ebi-a-GCST90001420	3	149265655	rs141490841	A	G	0.02	3656	0.3828	0.08506	6.98506e-06	0.0742441	293.045
IgD- CD38+ B cell Absolute Count	ebi-a-GCST90001420	4	168102710	rs62353585	C	T	0.0227	3656	0.3438	0.07709	8.48301e-06	0.0735775	290.205
IgD- CD38+ B cell Absolute Count	ebi-a-GCST90001420	5	36474634	rs3105149	T	A	0.0239	3656	0.3462	0.07754	8.27409e-06	0.0736607	290.559
IgD- CD38+ B cell Absolute Count	ebi-a-GCST90001420	9	8537763	rs10815908	T	G	0.0511	3656	0.2526	0.0538	2.75797e-06	0.0774392	306.714
IgD- CD38+ B cell Absolute Count	ebi-a-GCST90001420	11	19547027	rs11605946	A	G	0.1637	3656	0.1457	0.03191	5.15905e-06	0.0753205	297.639
IgD- CD38+ B cell Absolute Count	ebi-a-GCST90001420	11	97756814	rs79801395	C	G	0.0799	3656	0.1973	0.04374	6.68606e-06	0.0744146	293.772
IgD- CD38+ B cell Absolute Count	ebi-a-GCST90001420	11	127827727	rs478251	C	A	0.1332	3656	0.1689	0.03431	8.85503e-07	0.0811688	322.792
IgD- CD38+ B cell Absolute Count	ebi-a-GCST90001420	15	47631034	rs74011406	A	G	0.093	3656	0.1928	0.04113	2.869e-06	0.0773147	306.18
IgD- CD38+ B cell Absolute Count	ebi-a-GCST90001420	16	81821361	rs72834736	C	G	0.0248	3656	0.3465	0.07762	8.30501e-06	0.0736486	290.507
CD20- B cell Absolute Count	ebi-a-GCST90001421	2	205623497	rs6712095	T	G	0.0246	3657	0.3592	0.07943	6.32499e-06	0.0745927	294.612
CD20- B cell Absolute Count	ebi-a-GCST90001421	3	133253719	rs36123742	T	A	0.6555	3657	0.1193	0.02587	4.11396e-06	0.0760572	300.873
CD20- B cell Absolute Count	ebi-a-GCST90001421	4	90909176	rs74786971	C	G	0.0645	3657	0.2348	0.04935	2.031e-06	0.0784561	311.17
CD20- B cell Absolute Count	ebi-a-GCST90001421	5	9688280	rs41494	T	A	0.999	3657	1.728	0.3819	6.26397e-06	0.0746341	294.789
CD20- B cell Absolute Count	ebi-a-GCST90001421	6	32545877	rs9269642	T	G	0.6687	3657	0.1536	0.03226	1.98399e-06	0.0785128	311.414
CD20- B cell Absolute Count	ebi-a-GCST90001421	6	32593080	rs9271695	G	A	0.7302	3657	0.1591	0.03244	9.79896e-07	0.0808577	321.533
CD20- B cell Absolute Count	ebi-a-GCST90001421	6	128553518	rs7773849	G	A	0.0018	3657	1.508	0.2808	8.31209e-08	0.0884818	354.794
CD20- B cell Absolute Count	ebi-a-GCST90001421	6	32614025	rs9273241	T	C	0.5975	3657	0.177	0.03455	3.17001e-07	0.084436	337.075
CD20- B cell Absolute Count	ebi-a-GCST90001421	7	56828069	rs2102662	A	G	0.7447	3657	0.1274	0.02877	9.77507e-06	0.0730506	288.042
CD20- B cell Absolute Count	ebi-a-GCST90001421	7	137173666	rs111761453	T	G	0.0524	3657	0.249	0.05482	5.77006e-06	0.0749194	296.007
CD20- B cell Absolute Count	ebi-a-GCST90001421	11	19531128	rs16936840	T	C	0.102	3657	0.1881	0.04049	3.49897e-06	0.0766159	303.266
CD20- B cell Absolute Count	ebi-a-GCST90001421	16	29232967	rs252298	A	G	0.5643	3657	0.1091	0.02419	6.60998e-06	0.0743944	293.766
CD20- B cell Absolute Count	ebi-a-GCST90001421	20	39267990	rs6029245	C	T	0.0358	3657	0.3071	0.06585	3.23102e-06	0.0769116	304.534
CD20- CD38- B cell %B cell	ebi-a-GCST90001422	2	17752538	rs4832496	A	G	0.236	3659	0.127	0.02814	6.54305e-06	0.0744237	294.052
CD20- CD38- B cell %B cell	ebi-a-GCST90001422	4	163553861	rs396692	A	G	0.6682	3659	0.1157	0.02552	5.99998e-06	0.0747607	295.491
CD20- CD38- B cell %B cell	ebi-a-GCST90001422	4	113092883	rs182720746	T	C	0.0089	3659	0.6255	0.1314	2.014e-06	0.0784744	311.419
CD20- CD38- B cell %B cell	ebi-a-GCST90001422	4	25065221	rs2215848	A	G	0.0118	3659	0.524	0.1121	3.06902e-06	0.0770672	305.369
CD20- CD38- B cell %B cell	ebi-a-GCST90001422	5	42353044	rs13176237	G	A	0.0696	3659	0.2113	0.04756	9.12494e-06	0.07327	289.133
CD20- CD38- B cell %B cell	ebi-a-GCST90001422	6	32509333	rs72492305	T	C	0.6663	3659	0.2125	0.04192	4.18803e-07	0.0835323	333.321
CD20- CD38- B cell %B cell	ebi-a-GCST90001422	6	90013983	rs56284619	T	C	0.1469	3659	0.1557	0.03428	5.72005e-06	0.0748969	296.073
CD20- CD38- B cell %B cell	ebi-a-GCST90001422	9	132193568	rs10988372	C	G	0.2044	3659	0.1351	0.02998	6.77002e-06	0.074312	293.575
CD20- CD38- B cell %B cell	ebi-a-GCST90001422	9	19948908	rs118073973	A	T	0.0402	3659	0.2799	0.06148	5.45306e-06	0.0750722	296.822
CD20- CD38- B cell %B cell	ebi-a-GCST90001422	11	123385425	rs34666228	T	G	0.2346	3659	0.1355	0.02809	1.45902e-06	0.0795148	315.905
CD20- CD38- B cell %B cell	ebi-a-GCST90001422	14	31518005	rs28534387	A	G	0.9947	3659	0.7408	0.1663	8.628e-06	0.0734634	289.957
CD20- CD38- B cell %B cell	ebi-a-GCST90001422	15	60895636	rs2113943	G	A	0.2288	3659	0.1278	0.02875	9.10395e-06	0.0733095	289.301
CD20- CD38- B cell %B cell	ebi-a-GCST90001422	16	5488091	rs35639639	C	T	0.2062	3659	0.1332	0.0299	8.60399e-06	0.0734675	289.974
CD20- CD38- B cell %B cell	ebi-a-GCST90001422	17	52971060	rs16955339	T	G	0.0377	3659	0.293	0.06221	2.56803e-06	0.0776483	307.865
CD20- CD38- B cell %B cell	ebi-a-GCST90001422	20	765164	rs36071180	A	G	0.1596	3659	0.1488	0.03329	8.077e-06	0.0737129	291.02
CD20- CD38- B cell Absolute Count	ebi-a-GCST90001423	4	113092883	rs182720746	T	C	0.0089	3658	0.6026	0.1323	5.38096e-06	0.0751169	296.932
CD20- CD38- B cell Absolute Count	ebi-a-GCST90001423	6	32509333	rs72492305	T	C	0.6662	3658	0.2112	0.04169	4.25402e-07	0.0834911	333.05
CD20- CD38- B cell Absolute Count	ebi-a-GCST90001423	6	85038851	rs6906886	A	T	0.903	3658	0.1893	0.04063	3.29299e-06	0.0768272	304.255
CD20- CD38- B cell Absolute Count	ebi-a-GCST90001423	9	132193568	rs10988372	C	G	0.2045	3658	0.139	0.03012	4.08602e-06	0.0761019	301.146
CD20- CD38- B cell Absolute Count	ebi-a-GCST90001423	9	19948908	rs118073973	A	T	0.0402	3658	0.2899	0.06184	2.87303e-06	0.0772991	306.281
CD20- CD38- B cell Absolute Count	ebi-a-GCST90001423	11	123384801	rs61906277	G	A	0.2347	3658	0.1435	0.02825	3.99098e-07	0.083715	334.025
CD20- CD38- B cell Absolute Count	ebi-a-GCST90001423	17	52971060	rs16955339	T	G	0.0377	3658	0.3095	0.06249	7.67397e-07	0.0816385	325.003
CD20- CD38- B cell Absolute Count	ebi-a-GCST90001423	20	765164	rs36071180	A	G	0.1597	3658	0.1498	0.03344	7.69892e-06	0.0738846	291.672
IgD+ B cell %Lymphocyte	ebi-a-GCST90001424	1	40387371	rs143109147	C	T	0.0004	3657	2.746	0.5892	3.27198e-06	0.0768613	304.318
IgD+ B cell %Lymphocyte	ebi-a-GCST90001424	4	46715880	rs141070091	T	G	0.0081	3657	0.614	0.1364	6.96803e-06	0.0742523	293.16
IgD+ B cell %Lymphocyte	ebi-a-GCST90001424	7	67645134	rs13234485	A	T	0.1684	3657	0.1544	0.03241	1.97301e-06	0.0785562	311.601
IgD+ B cell %Lymphocyte	ebi-a-GCST90001424	7	121332400	rs111830700	A	G	0.0377	3657	0.2879	0.06309	5.202e-06	0.0752669	297.492
IgD+ B cell %Lymphocyte	ebi-a-GCST90001424	8	75515052	rs533239981	C	G	0.0387	3657	0.2839	0.06355	8.16e-06	0.0736926	290.774
IgD+ B cell %Lymphocyte	ebi-a-GCST90001424	10	7188484	rs1977295	A	G	0.5273	3657	0.1101	0.02357	3.11401e-06	0.0770356	305.066
IgD+ B cell %Lymphocyte	ebi-a-GCST90001424	12	110312229	rs75319860	C	T	0.0249	3657	0.3546	0.0787	6.84101e-06	0.074322	293.457
IgD+ B cell %Lymphocyte	ebi-a-GCST90001424	13	109110414	rs4772972	T	C	0.4156	3657	0.117	0.02463	2.115e-06	0.0783324	310.638
IgD+ B cell %Lymphocyte	ebi-a-GCST90001424	13	108993494	rs12874404	G	A	0.3257	3657	0.1898	0.02599	3.43084e-13	0.119923	498.043
IgD+ B cell %Lymphocyte	ebi-a-GCST90001424	14	95373465	rs2402519	C	G	0.1523	3657	0.1596	0.03359	2.10402e-06	0.0783506	310.716
IgD+ B cell %Lymphocyte	ebi-a-GCST90001424	19	14873284	rs55658072	G	A	0.6218	3657	0.1165	0.02499	3.23601e-06	0.0768827	304.41
IgD- CD38+ B cell %lymphocyte	ebi-a-GCST90001425	1	63802723	rs78196740	C	T	0.0929	3656	0.192	0.04079	2.59998e-06	0.0776337	307.55
IgD- CD38+ B cell %lymphocyte	ebi-a-GCST90001425	2	187165335	rs148362575	T	A	0.0008	3656	2.567	0.5384	1.93299e-06	0.0786303	311.835
IgD- CD38+ B cell %lymphocyte	ebi-a-GCST90001425	2	136941539	rs62160934	A	T	0.2133	3656	0.1297	0.02865	6.13098e-06	0.0746821	294.913
IgD- CD38+ B cell %lymphocyte	ebi-a-GCST90001425	3	117331256	rs116540222	T	C	0.0011	3656	1.619	0.361	7.48204e-06	0.0739884	291.955
IgD- CD38+ B cell %lymphocyte	ebi-a-GCST90001425	3	157649504	rs79812543	A	G	0.0197	3656	0.3801	0.08244	4.16198e-06	0.0760529	300.772
IgD- CD38+ B cell %lymphocyte	ebi-a-GCST90001425	3	11712287	rs151009998	A	G	0.0379	3656	0.2925	0.06183	2.32498e-06	0.0780219	309.218
IgD- CD38+ B cell %lymphocyte	ebi-a-GCST90001425	4	55386841	rs11938966	A	C	0.0294	3656	0.3028	0.06821	9.29309e-06	0.0732412	288.774
IgD- CD38+ B cell %lymphocyte	ebi-a-GCST90001425	5	89585751	rs79264549	A	C	0.001	3656	1.582	0.3557	8.95901e-06	0.073378	289.356
IgD- CD38+ B cell %lymphocyte	ebi-a-GCST90001425	5	1297258	rs6554754	C	T	0.7503	3656	0.1238	0.0273	5.91902e-06	0.0748092	295.456
IgD- CD38+ B cell %lymphocyte	ebi-a-GCST90001425	7	127285830	rs75346886	T	G	0.0294	3656	0.3296	0.06986	2.48199e-06	0.0778136	308.323
IgD- CD38+ B cell %lymphocyte	ebi-a-GCST90001425	9	8531036	rs12340211	G	C	0.0518	3656	0.2558	0.05361	1.907e-06	0.0786904	312.093
IgD- CD38+ B cell %lymphocyte	ebi-a-GCST90001425	11	97765784	rs113087021	A	T	0.0766	3656	0.1975	0.04432	8.62204e-06	0.0735201	289.96
IgD- CD38+ B cell %lymphocyte	ebi-a-GCST90001425	11	127827727	rs478251	C	A	0.1332	3656	0.1561	0.03419	5.11399e-06	0.0753155	297.618
IgD- CD38+ B cell %lymphocyte	ebi-a-GCST90001425	12	52932031	rs7294591	T	C	0.5412	3656	0.1168	0.02391	1.086e-06	0.08055	320.115
IgD- CD38+ B cell %lymphocyte	ebi-a-GCST90001425	14	22129890	rs72686093	T	C	0.0382	3656	0.2941	0.06126	1.64101e-06	0.0791714	314.165
IgD- CD38+ B cell %lymphocyte	ebi-a-GCST90001425	16	81821361	rs72834736	C	G	0.0248	3656	0.3562	0.07723	4.11604e-06	0.0760787	300.882
IgD- CD38+ B cell %lymphocyte	ebi-a-GCST90001425	16	60664448	rs8053059	A	T	0.3215	3656	0.1168	0.02545	4.581e-06	0.0757047	299.282
IgD- CD38+ B cell %lymphocyte	ebi-a-GCST90001425	22	23407512	rs76003838	A	G	0.0361	3656	0.2895	0.06359	5.49503e-06	0.0751013	296.703
IgD- CD38+ B cell %lymphocyte	ebi-a-GCST90001425	22	31013921	rs76348547	T	G	0.0207	3656	0.3941	0.0823	1.74699e-06	0.0789703	313.299
IgD- CD38dim B cell %lymphocyte	ebi-a-GCST90001426	1	119873920	rs72691171	T	A	0.0105	3656	0.556	0.1242	7.79902e-06	0.0738552	291.387
IgD- CD38dim B cell %lymphocyte	ebi-a-GCST90001426	1	19500582	rs143785715	T	C	0.0027	3656	1.034	0.2251	4.55302e-06	0.0757723	299.571
IgD- CD38dim B cell %lymphocyte	ebi-a-GCST90001426	1	89286072	rs10922490	C	T	0.0164	3656	0.516	0.1044	8.15793e-07	0.0814926	324.193
IgD- CD38dim B cell %lymphocyte	ebi-a-GCST90001426	2	136926146	rs11687597	G	A	0.2069	3656	0.1644	0.03007	4.86004e-08	0.0900772	361.725
IgD- CD38dim B cell %lymphocyte	ebi-a-GCST90001426	2	238554657	rs7595246	C	T	0.1893	3656	0.1571	0.03041	2.509e-07	0.0851521	340.106
IgD- CD38dim B cell %lymphocyte	ebi-a-GCST90001426	4	100572746	rs17029267	T	C	0.03	3656	0.3129	0.06853	5.14695e-06	0.0753191	297.634
IgD- CD38dim B cell %lymphocyte	ebi-a-GCST90001426	4	100279851	rs71612685	G	A	0.0126	3656	0.5092	0.1088	2.94002e-06	0.0771929	305.657
IgD- CD38dim B cell %lymphocyte	ebi-a-GCST90001426	4	1628280	rs1867929	A	C	0.1104	3656	0.1691	0.03822	9.93002e-06	0.0729976	287.737
IgD- CD38dim B cell %lymphocyte	ebi-a-GCST90001426	4	99437210	rs78756830	C	T	0.0194	3656	0.3837	0.08516	6.81397e-06	0.0743308	293.414
IgD- CD38dim B cell %lymphocyte	ebi-a-GCST90001426	5	89545035	rs114839471	G	A	0.0005	3656	2.925	0.6491	6.80707e-06	0.0743407	293.457
IgD- CD38dim B cell %lymphocyte	ebi-a-GCST90001426	6	41401285	rs146936090	T	C	0.0008	3656	1.843	0.3841	1.66498e-06	0.0791285	313.98
IgD- CD38dim B cell %lymphocyte	ebi-a-GCST90001426	7	154618679	rs78027513	T	G	0.0414	3656	0.2746	0.05995	4.77595e-06	0.0755586	298.657
IgD- CD38dim B cell %lymphocyte	ebi-a-GCST90001426	8	145158607	rs34173062	A	G	0.2153	3656	0.1354	0.02947	4.45297e-06	0.0757885	299.641
IgD- CD38dim B cell %lymphocyte	ebi-a-GCST90001426	8	40734662	rs2137277	G	A	0.1882	3656	0.1383	0.03071	6.89096e-06	0.0742944	293.259
IgD- CD38dim B cell %lymphocyte	ebi-a-GCST90001426	10	22940992	rs72816858	C	G	0.0172	3656	0.4384	0.09254	2.24099e-06	0.0781317	309.69
IgD- CD38dim B cell %lymphocyte	ebi-a-GCST90001426	13	109003805	rs150861794	T	C	0.2133	3656	0.1538	0.02954	2.03498e-07	0.0858137	342.997
IgD- CD38dim B cell %lymphocyte	ebi-a-GCST90001426	13	108943034	rs2893321	G	A	0.4623	3656	0.1192	0.02443	1.09999e-06	0.080456	319.709
IgD- CD38dim B cell %lymphocyte	ebi-a-GCST90001426	13	108957063	rs9520836	G	A	0.5044	3656	0.1281	0.02404	1.05201e-07	0.0878111	351.749
IgD- CD38dim B cell %lymphocyte	ebi-a-GCST90001426	15	77402748	rs117227598	G	C	0.0078	3656	0.6384	0.1419	6.99794e-06	0.074221	292.946
IgD- CD38dim B cell %lymphocyte	ebi-a-GCST90001426	15	76646870	rs118086652	G	A	0.0213	3656	0.38	0.08281	4.61095e-06	0.0756953	299.242
IgD- CD38dim B cell %lymphocyte	ebi-a-GCST90001426	18	61418402	rs145744014	T	C	0.0116	3656	0.4981	0.1104	6.63804e-06	0.0744315	293.844
IgD- CD38dim B cell %lymphocyte	ebi-a-GCST90001426	20	18194427	rs2328245	T	C	0.5678	3656	0.1091	0.02407	6.04004e-06	0.0747734	295.303
IgD- CD38dim B cell %lymphocyte	ebi-a-GCST90001426	22	27421843	rs134927	T	C	0.0215	3656	0.3766	0.08299	5.86206e-06	0.07486	295.673
IgD- CD38- B cell %lymphocyte	ebi-a-GCST90001427	1	84127219	rs61790670	A	C	0.23	3656	0.1517	0.02904	1.83802e-07	0.0860972	344.237
IgD- CD38- B cell %lymphocyte	ebi-a-GCST90001427	1	59700800	rs12128328	C	T	0.2113	3656	0.1428	0.0306	3.17497e-06	0.0769719	304.709
IgD- CD38- B cell %lymphocyte	ebi-a-GCST90001427	2	119468602	rs12624265	G	A	0.2082	3656	0.1358	0.03024	7.36902e-06	0.0740864	292.373
IgD- CD38- B cell %lymphocyte	ebi-a-GCST90001427	2	238550072	rs6723786	G	A	0.2924	3656	0.1403	0.02729	2.84302e-07	0.0847432	338.322
IgD- CD38- B cell %lymphocyte	ebi-a-GCST90001427	3	191905058	rs75524570	C	T	0.0673	3656	0.2178	0.04807	6.07198e-06	0.0747451	295.182
IgD- CD38- B cell %lymphocyte	ebi-a-GCST90001427	4	56547047	rs7676571	T	C	0.8835	3656	0.1731	0.0383	6.40796e-06	0.0745596	294.39
IgD- CD38- B cell %lymphocyte	ebi-a-GCST90001427	4	25771115	rs4697617	A	G	0.7103	3656	0.1211	0.02714	8.36508e-06	0.0736156	290.367
IgD- CD38- B cell %lymphocyte	ebi-a-GCST90001427	7	7871676	rs144625305	T	C	0.0086	3656	0.617	0.1366	6.49696e-06	0.0745146	294.198
IgD- CD38- B cell %lymphocyte	ebi-a-GCST90001427	8	55620993	rs190799514	C	T	0.0272	3656	0.391	0.07669	3.59104e-07	0.0840455	335.281
IgD- CD38- B cell %lymphocyte	ebi-a-GCST90001427	8	55914981	rs75116337	C	T	0.0208	3656	0.3985	0.08792	5.99805e-06	0.074772	295.297
IgD- CD38- B cell %lymphocyte	ebi-a-GCST90001427	8	9936753	rs814418	T	C	0.0907	3656	0.204	0.04436	4.40099e-06	0.075858	299.938
IgD- CD38- B cell %lymphocyte	ebi-a-GCST90001427	13	109151489	rs726449	T	C	0.4387	3656	0.1235	0.02493	7.67998e-07	0.0816783	324.998
IgD- CD38- B cell %lymphocyte	ebi-a-GCST90001427	13	108993494	rs12874404	G	A	0.3256	3656	0.1408	0.02668	1.378e-07	0.0869729	348.072
IgD- CD38- B cell %lymphocyte	ebi-a-GCST90001427	16	85313662	rs4474666	A	G	0.5167	3656	0.1116	0.02456	5.63404e-06	0.0749597	296.098
IgD- CD38- B cell %lymphocyte	ebi-a-GCST90001427	18	60947111	rs7236090	C	T	0.5922	3656	0.1163	0.02497	3.33096e-06	0.0768231	304.071
IgD- CD38dim B cell %B cell	ebi-a-GCST90001428	1	214958496	rs112904733	T	G	0.0956	3657	0.1953	0.04221	3.85496e-06	0.0763089	301.95
IgD- CD38dim B cell %B cell	ebi-a-GCST90001428	2	136864703	rs16832731	A	G	0.1987	3657	0.1484	0.03147	2.48599e-06	0.0777636	308.192
IgD- CD38dim B cell %B cell	ebi-a-GCST90001428	3	106275239	rs73205209	C	T	0.0334	3657	0.3323	0.07083	2.81799e-06	0.0773688	306.496
IgD- CD38dim B cell %B cell	ebi-a-GCST90001428	5	89545035	rs114839471	G	A	0.0005	3657	3.03	0.6695	6.21799e-06	0.0746509	294.861
IgD- CD38dim B cell %B cell	ebi-a-GCST90001428	6	125594743	rs75273600	A	G	0.0093	3657	0.6398	0.1253	3.46497e-07	0.08416	335.872
IgD- CD38dim B cell %B cell	ebi-a-GCST90001428	12	121343559	rs61946381	C	A	0.0305	3657	0.321	0.07254	9.93002e-06	0.0730001	287.827
IgD- CD38dim B cell %B cell	ebi-a-GCST90001428	13	19499423	rs4038038	A	G	0.359	3657	0.1177	0.02529	3.36202e-06	0.076754	303.858
IgD- CD38dim B cell %B cell	ebi-a-GCST90001428	15	77402748	rs117227598	G	C	0.0078	3657	0.651	0.1451	7.416e-06	0.0740078	292.117
IgD- CD38dim B cell %B cell	ebi-a-GCST90001428	17	49605668	rs75659776	T	C	0.0515	3657	0.2621	0.05581	2.73697e-06	0.0774471	306.832
IgD- CD38dim B cell %B cell	ebi-a-GCST90001428	20	6688542	rs113530462	C	G	0.0038	3657	0.887	0.196	6.221e-06	0.0746467	294.843
IgD+ CD38+ B cell %lymphocyte	ebi-a-GCST90001429	1	247700906	rs1919856	G	A	0.108	3656	0.1734	0.03817	5.72506e-06	0.074941	296.018
IgD+ CD38+ B cell %lymphocyte	ebi-a-GCST90001429	3	183195708	rs2686423	G	A	0.9739	3656	0.3352	0.07432	6.66807e-06	0.0744061	293.736
IgD+ CD38+ B cell %lymphocyte	ebi-a-GCST90001429	5	498773	rs78658073	A	G	0.001	3656	1.792	0.3659	1.011e-06	0.0807552	321.002
IgD+ CD38+ B cell %lymphocyte	ebi-a-GCST90001429	8	130602281	rs10103048	C	A	0.7321	3656	0.126	0.02692	2.988e-06	0.0771993	305.685
IgD+ CD38+ B cell %lymphocyte	ebi-a-GCST90001429	9	115678594	rs13300113	T	A	0.2789	3656	0.1232	0.02752	7.74908e-06	0.0738568	291.394
IgD+ CD38+ B cell %lymphocyte	ebi-a-GCST90001429	11	15377699	rs10832409	A	G	0.1722	3656	0.1495	0.03227	3.73603e-06	0.0764163	302.328
IgD+ CD38+ B cell %lymphocyte	ebi-a-GCST90001429	12	110228055	rs11068290	T	C	0.0231	3656	0.3875	0.07937	1.08901e-06	0.0805043	319.918
IgD+ CD38+ B cell %lymphocyte	ebi-a-GCST90001429	12	61758121	rs10877626	G	C	0.4739	3656	0.1102	0.02441	6.485e-06	0.0744769	294.038
IgD+ CD38+ B cell %lymphocyte	ebi-a-GCST90001429	14	22499870	rs3811315	A	T	0.1157	3656	0.1771	0.03756	2.503e-06	0.0777663	308.119
IgD+ CD38+ B cell %lymphocyte	ebi-a-GCST90001429	17	8639905	rs60521331	A	G	0.5022	3656	0.1158	0.02425	1.86299e-06	0.078752	312.359
IgD+ CD38dim B cell %lymphocyte	ebi-a-GCST90001430	1	40387371	rs143109147	C	T	0.0004	3656	2.959	0.5843	4.27701e-07	0.0834845	332.839
IgD+ CD38dim B cell %lymphocyte	ebi-a-GCST90001430	2	12243809	rs55877424	A	G	0.1607	3656	0.1449	0.0327	9.68902e-06	0.0731093	288.212
IgD+ CD38dim B cell %lymphocyte	ebi-a-GCST90001430	3	41659628	rs149290264	T	C	0.007	3656	0.6348	0.1427	8.93902e-06	0.0733932	289.42
IgD+ CD38dim B cell %lymphocyte	ebi-a-GCST90001430	3	80085882	rs182174914	A	T	0.0004	3656	2.439	0.5502	9.58893e-06	0.0731379	288.334
IgD+ CD38dim B cell %lymphocyte	ebi-a-GCST90001430	3	115393238	rs28399382	T	C	0.1982	3656	0.1411	0.0308	4.74395e-06	0.0755698	298.705
IgD+ CD38dim B cell %lymphocyte	ebi-a-GCST90001430	4	61631854	rs28654727	A	C	0.2433	3656	0.1272	0.02842	7.89405e-06	0.07384	291.323
IgD+ CD38dim B cell %lymphocyte	ebi-a-GCST90001430	4	170331972	rs6831487	G	T	0.4702	3656	0.1165	0.02467	2.42298e-06	0.0778845	308.627
IgD+ CD38dim B cell %lymphocyte	ebi-a-GCST90001430	5	160198880	rs12516105	C	T	0.1737	3656	0.1502	0.03243	3.75301e-06	0.0763955	302.239
IgD+ CD38dim B cell %lymphocyte	ebi-a-GCST90001430	6	166502048	rs9459562	C	G	0.4346	3656	0.1106	0.0246	7.11607e-06	0.0741716	292.736
IgD+ CD38dim B cell %lymphocyte	ebi-a-GCST90001430	7	123275484	rs62474511	T	A	0.0927	3656	0.2018	0.04179	1.417e-06	0.0796312	316.148
IgD+ CD38dim B cell %lymphocyte	ebi-a-GCST90001430	7	121332400	rs111830700	A	G	0.0377	3656	0.292	0.0633	4.11803e-06	0.0760911	300.935
IgD+ CD38dim B cell %lymphocyte	ebi-a-GCST90001430	8	75515052	rs533239981	C	G	0.0387	3656	0.3011	0.06365	2.32199e-06	0.0780193	309.207
IgD+ CD38dim B cell %lymphocyte	ebi-a-GCST90001430	10	56638876	rs76400856	C	A	0.0639	3656	0.2233	0.0485	4.30299e-06	0.0759463	300.316
IgD+ CD38dim B cell %lymphocyte	ebi-a-GCST90001430	10	97801073	rs74151247	A	C	0.0302	3656	0.348	0.07127	1.09199e-06	0.0805148	319.963
IgD+ CD38dim B cell %lymphocyte	ebi-a-GCST90001430	12	110228055	rs11068290	T	C	0.0231	3656	0.3672	0.07968	4.20804e-06	0.076017	300.618
IgD+ CD38dim B cell %lymphocyte	ebi-a-GCST90001430	12	110312229	rs75319860	C	T	0.0249	3656	0.3651	0.07896	3.91201e-06	0.07627	301.701
IgD+ CD38dim B cell %lymphocyte	ebi-a-GCST90001430	13	104519594	rs139695291	G	A	0.0011	3656	1.581	0.3506	6.69006e-06	0.0743927	293.679
IgD+ CD38dim B cell %lymphocyte	ebi-a-GCST90001430	13	72428296	rs75474045	A	G	0.0126	3656	0.503	0.1077	3.125e-06	0.0770328	304.971
IgD+ CD38dim B cell %lymphocyte	ebi-a-GCST90001430	13	108993494	rs12874404	G	A	0.3256	3656	0.1366	0.02617	1.89601e-07	0.0860299	343.943
IgD+ CD38dim B cell %lymphocyte	ebi-a-GCST90001430	13	111082058	rs4512966	C	T	0.5098	3656	0.1078	0.02431	9.47894e-06	0.0731618	288.435
IgD+ CD38dim B cell %lymphocyte	ebi-a-GCST90001430	16	84754964	rs16974449	A	C	0.4851	3656	0.1233	0.02445	4.77903e-07	0.0831369	331.328
IgD+ CD38dim B cell %lymphocyte	ebi-a-GCST90001430	16	84305239	rs143176410	C	G	0.001	3656	1.799	0.3995	6.91704e-06	0.0742897	293.239
IgD+ CD38dim B cell %lymphocyte	ebi-a-GCST90001430	17	8639905	rs60521331	A	G	0.5022	3656	0.1214	0.02433	6.26095e-07	0.0822655	327.544
IgD+ CD38dim B cell %lymphocyte	ebi-a-GCST90001430	19	11508177	rs2291516	A	G	0.0793	3656	0.1953	0.04406	9.56996e-06	0.0731323	288.31
IgD+ CD38dim B cell %lymphocyte	ebi-a-GCST90001430	19	53039110	rs655580	A	G	0.4571	3656	0.1258	0.02423	2.18902e-07	0.085575	341.954
IgD+ CD38dim B cell %lymphocyte	ebi-a-GCST90001430	21	47606966	rs142838362	T	C	0.0577	3656	0.2463	0.05243	2.72101e-06	0.0774806	306.892
IgD+ CD38- B cell %lymphocyte	ebi-a-GCST90001431	7	7871676	rs144625305	T	C	0.0086	3656	0.6141	0.1364	6.89795e-06	0.0742744	293.174
IgD+ CD38- B cell %lymphocyte	ebi-a-GCST90001431	10	85447519	rs12763172	C	T	0.7213	3656	0.1272	0.02784	5.05196e-06	0.0753697	297.85
IgD+ CD38- B cell %lymphocyte	ebi-a-GCST90001431	11	21411891	rs12146653	C	T	0.0964	3656	0.1892	0.04126	4.66305e-06	0.0756418	299.013
IgD+ CD38- B cell %lymphocyte	ebi-a-GCST90001431	13	108993494	rs12874404	G	A	0.3256	3656	0.1714	0.02663	1.385e-10	0.105878	432.692
IgD+ CD38- B cell %lymphocyte	ebi-a-GCST90001431	13	34506073	rs112782756	G	A	0.0003	3656	3.09	0.683	6.25101e-06	0.0746347	294.711
IgD+ CD38- B cell %lymphocyte	ebi-a-GCST90001431	13	109104239	rs9514850	C	G	0.4018	3656	0.1238	0.02526	9.93299e-07	0.0808128	321.251
IgD+ CD38- B cell %lymphocyte	ebi-a-GCST90001431	14	96205838	rs77762131	C	G	0.045	3656	0.3532	0.058	1.24701e-09	0.100234	407.057
IgD+ CD38- B cell %lymphocyte	ebi-a-GCST90001431	14	94852219	rs72706301	A	G	0.0179	3656	0.448	0.09406	1.98299e-06	0.0785497	311.488
IgD+ CD38- B cell %lymphocyte	ebi-a-GCST90001431	21	41083050	rs62235484	A	G	0.0175	3656	0.4662	0.09386	7.13608e-07	0.0818929	325.928
Unswitched memory B cell %lymphocyte	ebi-a-GCST90001432	3	32512523	rs56326639	G	A	0.1761	3656	0.1461	0.0323	6.29999e-06	0.0746193	294.645
Unswitched memory B cell %lymphocyte	ebi-a-GCST90001432	7	7871676	rs144625305	T	C	0.0086	3656	0.5993	0.1343	8.30004e-06	0.0736214	290.391
Unswitched memory B cell %lymphocyte	ebi-a-GCST90001432	9	808529	rs11794578	G	T	0.4521	3656	0.1189	0.02437	1.12101e-06	0.0804511	319.688
Unswitched memory B cell %lymphocyte	ebi-a-GCST90001432	9	16899526	rs10119513	A	G	0.9784	3656	0.3622	0.08185	9.91197e-06	0.0730104	287.792
Unswitched memory B cell %lymphocyte	ebi-a-GCST90001432	9	839699	rs35470800	G	C	0.1145	3656	0.1722	0.03779	5.35303e-06	0.0751695	296.994
Unswitched memory B cell %lymphocyte	ebi-a-GCST90001432	12	109368119	rs143553941	C	G	0.013	3656	0.501	0.107	2.95801e-06	0.0772273	305.805
Unswitched memory B cell %lymphocyte	ebi-a-GCST90001432	13	50320961	rs17073356	C	T	0.0286	3656	0.3433	0.07484	4.64398e-06	0.0756674	299.123
Unswitched memory B cell %lymphocyte	ebi-a-GCST90001432	13	50212885	rs73192651	T	C	0.02	3656	0.5455	0.08807	6.53597e-10	0.101933	414.738
Unswitched memory B cell %lymphocyte	ebi-a-GCST90001432	13	108993494	rs12874404	G	A	0.3256	3656	0.1827	0.02625	4.02346e-12	0.114384	471.942
Unswitched memory B cell %lymphocyte	ebi-a-GCST90001432	13	46224092	rs557577736	G	A	0.001	3656	1.799	0.3838	2.857e-06	0.0773108	306.163
Unswitched memory B cell %lymphocyte	ebi-a-GCST90001432	14	96205838	rs77762131	C	G	0.045	3656	0.3287	0.05701	8.74903e-09	0.0949506	383.349
Unswitched memory B cell %lymphocyte	ebi-a-GCST90001432	16	86794463	rs112135308	G	C	0.0174	3656	0.416	0.08833	2.57099e-06	0.077676	307.731
Unswitched memory B cell %lymphocyte	ebi-a-GCST90001432	22	22613458	rs55712190	T	C	0.074	3656	0.2264	0.04694	1.467e-06	0.0795373	315.743
Unswitched memory B cell %lymphocyte	ebi-a-GCST90001432	22	20158925	rs147920629	A	G	0.0749	3656	0.2197	0.04687	2.87402e-06	0.0773124	306.17
IgD- CD27- B cell %lymphocyte	ebi-a-GCST90001433	4	99437210	rs78756830	C	T	0.0194	3656	0.4221	0.08746	1.45301e-06	0.0795869	315.957
IgD- CD27- B cell %lymphocyte	ebi-a-GCST90001433	6	164610887	rs807894	G	T	0.5868	3656	0.114	0.02536	7.13198e-06	0.0741607	292.689
IgD- CD27- B cell %lymphocyte	ebi-a-GCST90001433	12	6553016	rs2250246	G	A	0.5341	3656	0.1325	0.02454	7.13296e-08	0.0889675	356.834
IgD- CD27- B cell %lymphocyte	ebi-a-GCST90001433	20	44837987	rs2425783	C	T	0.708	3656	0.1271	0.02787	5.29798e-06	0.0752301	297.253
IgD- CD27- B cell %lymphocyte	ebi-a-GCST90001433	20	47313887	rs77126700	C	T	0.0239	3656	0.3695	0.08021	4.22698e-06	0.0759879	300.493
IgD- CD27- B cell %lymphocyte	ebi-a-GCST90001433	20	44654508	rs6073990	T	C	0.3129	3656	0.1294	0.0279	3.67299e-06	0.0765017	302.694
IgD- CD27- B cell %lymphocyte	ebi-a-GCST90001433	20	44747947	rs4810485	G	T	0.6313	3656	0.317	0.02622	4.97966e-33	0.196121	891.463
Switched memory B cell %lymphocyte	ebi-a-GCST90001434	2	238554657	rs7595246	C	T	0.1893	3656	0.1684	0.03143	8.91908e-08	0.0882905	353.856
Switched memory B cell %lymphocyte	ebi-a-GCST90001434	2	136967396	rs1519526	C	T	0.1957	3656	0.1674	0.03168	1.341e-07	0.0870829	348.554
Switched memory B cell %lymphocyte	ebi-a-GCST90001434	3	32533010	rs7640978	T	C	0.1493	3656	0.1649	0.0355	3.535e-06	0.0766178	303.191
Switched memory B cell %lymphocyte	ebi-a-GCST90001434	4	100572746	rs17029267	T	C	0.03	3656	0.3178	0.07088	7.56397e-06	0.0739698	291.876
Switched memory B cell %lymphocyte	ebi-a-GCST90001434	5	165581566	rs62382785	A	G	0.2492	3656	0.1313	0.02902	6.22702e-06	0.0746397	294.732
Switched memory B cell %lymphocyte	ebi-a-GCST90001434	8	55620993	rs190799514	C	T	0.0272	3656	0.3656	0.07711	2.20298e-06	0.0781951	309.962
Switched memory B cell %lymphocyte	ebi-a-GCST90001434	8	9936753	rs814418	T	C	0.0907	3656	0.199	0.04491	9.6801e-06	0.0731075	288.205
Switched memory B cell %lymphocyte	ebi-a-GCST90001434	11	94589940	rs118076634	T	C	0.0025	3656	1.115	0.2283	1.083e-06	0.0805326	320.04
Switched memory B cell %lymphocyte	ebi-a-GCST90001434	13	109003805	rs150861794	T	C	0.2133	3656	0.1663	0.03048	5.26405e-08	0.0898941	360.917
Switched memory B cell %lymphocyte	ebi-a-GCST90001434	13	109151489	rs726449	T	C	0.4387	3656	0.1133	0.02505	6.35902e-06	0.0746149	294.626
Switched memory B cell %lymphocyte	ebi-a-GCST90001434	13	108957063	rs9520836	G	A	0.5044	3656	0.1567	0.02479	2.91199e-10	0.104003	424.139
Switched memory B cell %lymphocyte	ebi-a-GCST90001434	13	109118575	rs9520889	C	A	0.6506	3656	0.1275	0.02587	8.6451e-07	0.0812626	323.197
Switched memory B cell %lymphocyte	ebi-a-GCST90001434	18	61418402	rs145744014	T	C	0.0116	3656	0.5148	0.1143	6.92293e-06	0.0743029	293.296
Switched memory B cell %lymphocyte	ebi-a-GCST90001434	19	14698416	rs138728953	A	C	0.0319	3656	0.311	0.06986	8.77708e-06	0.0734468	289.648
Switched memory B cell %lymphocyte	ebi-a-GCST90001434	19	652628	rs117231919	T	C	0.1219	3656	0.17	0.03776	6.95296e-06	0.0742731	293.168
Plasma Blast-Plasma Cell %lymphocyte	ebi-a-GCST90001435	1	102294391	rs80297308	T	C	0.0015	3657	1.399	0.3121	7.57705e-06	0.0739418	291.836
Plasma Blast-Plasma Cell %lymphocyte	ebi-a-GCST90001435	1	102236814	rs141365416	T	C	0.0005	3657	2.328	0.4961	2.79402e-06	0.0773866	306.573
Plasma Blast-Plasma Cell %lymphocyte	ebi-a-GCST90001435	2	187165335	rs148362575	T	A	0.0008	3657	2.608	0.5526	2.46598e-06	0.0778276	308.467
Plasma Blast-Plasma Cell %lymphocyte	ebi-a-GCST90001435	3	117331256	rs116540222	T	C	0.0011	3657	1.756	0.3749	2.922e-06	0.0772442	305.961
Plasma Blast-Plasma Cell %lymphocyte	ebi-a-GCST90001435	5	1297918	rs7449190	C	T	0.7401	3657	0.1298	0.028	3.66902e-06	0.076454	302.572
Plasma Blast-Plasma Cell %lymphocyte	ebi-a-GCST90001435	6	5266557	rs61294310	G	A	0.0124	3657	0.5223	0.1088	1.65299e-06	0.0791558	314.184
Plasma Blast-Plasma Cell %lymphocyte	ebi-a-GCST90001435	7	151002534	rs13244540	T	G	0.0447	3657	0.2681	0.05848	4.69505e-06	0.0756137	298.975
Plasma Blast-Plasma Cell %lymphocyte	ebi-a-GCST90001435	8	24549984	rs74326785	C	T	0.0279	3657	0.351	0.07464	2.65497e-06	0.07755	307.274
Plasma Blast-Plasma Cell %lymphocyte	ebi-a-GCST90001435	11	117526440	rs55728331	A	G	0.0015	3657	1.624	0.3466	2.90603e-06	0.0772704	306.074
Plasma Blast-Plasma Cell %lymphocyte	ebi-a-GCST90001435	12	6409619	rs10849436	A	G	0.1596	3657	0.1516	0.03371	7.12197e-06	0.074182	292.86
Plasma Blast-Plasma Cell %lymphocyte	ebi-a-GCST90001435	13	93740906	rs1838357	A	G	0.3142	3657	0.1167	0.02638	9.94489e-06	0.0729781	287.733
Plasma Blast-Plasma Cell %lymphocyte	ebi-a-GCST90001435	22	19729361	rs11089305	G	A	0.2882	3657	0.1295	0.02684	1.45301e-06	0.0795545	315.903
Memory B cell %lymphocyte	ebi-a-GCST90001436	1	39385714	rs75414548	A	G	0.0354	3656	0.2864	0.06412	8.202e-06	0.0736907	290.687
Memory B cell %lymphocyte	ebi-a-GCST90001436	3	147613080	rs12636848	G	T	0.3031	3656	0.1242	0.02655	2.98401e-06	0.0771572	305.504
Memory B cell %lymphocyte	ebi-a-GCST90001436	5	148410250	rs17708396	A	C	0.0005	3656	2.518	0.5212	1.41198e-06	0.0796681	316.307
Memory B cell %lymphocyte	ebi-a-GCST90001436	7	7871676	rs144625305	T	C	0.0086	3656	0.6141	0.1347	5.31202e-06	0.0752065	297.152
Memory B cell %lymphocyte	ebi-a-GCST90001436	8	145158607	rs34173062	A	G	0.2153	3656	0.1453	0.02991	1.242e-06	0.0801064	318.198
Memory B cell %lymphocyte	ebi-a-GCST90001436	10	85447519	rs12763172	C	T	0.7213	3656	0.132	0.02749	1.637e-06	0.0791861	314.229
Memory B cell %lymphocyte	ebi-a-GCST90001436	11	102043400	rs11225155	A	G	0.5364	3656	0.1112	0.0245	5.85706e-06	0.0748744	295.734
Memory B cell %lymphocyte	ebi-a-GCST90001436	13	107914821	rs74839056	T	C	0.0015	3656	1.357	0.3052	8.92093e-06	0.0733566	289.265
Memory B cell %lymphocyte	ebi-a-GCST90001436	13	108933949	rs78106682	G	A	0.1829	3656	0.159	0.03202	7.19996e-07	0.0818712	325.834
Memory B cell %lymphocyte	ebi-a-GCST90001436	13	109157135	rs9520912	A	G	0.52	3656	0.1394	0.02461	1.59801e-08	0.0932972	375.986
Memory B cell %lymphocyte	ebi-a-GCST90001436	13	109118575	rs9520889	C	A	0.6506	3656	0.15	0.02537	3.67502e-09	0.0973462	394.064
Memory B cell %lymphocyte	ebi-a-GCST90001436	13	46224092	rs557577736	G	A	0.001	3656	1.799	0.3851	3.10699e-06	0.0770514	305.05
Memory B cell %lymphocyte	ebi-a-GCST90001436	13	50852949	rs806338	C	T	0.7099	3656	0.1226	0.02706	6.09298e-06	0.0747415	295.167
Memory B cell %lymphocyte	ebi-a-GCST90001436	13	108993494	rs12874404	G	A	0.3256	3656	0.2221	0.0262	3.31284e-17	0.138878	589.302
Memory B cell %lymphocyte	ebi-a-GCST90001436	13	50212885	rs73192651	T	C	0.02	3656	0.442	0.08807	5.43801e-07	0.0827405	329.606
Memory B cell %lymphocyte	ebi-a-GCST90001436	13	108943034	rs2893321	G	A	0.4623	3656	0.1401	0.02475	1.63501e-08	0.0932358	375.714
Memory B cell %lymphocyte	ebi-a-GCST90001436	14	96205838	rs77762131	C	G	0.045	3656	0.3049	0.05737	1.13201e-07	0.0875823	350.745
Memory B cell %lymphocyte	ebi-a-GCST90001436	14	63009549	rs974368	A	G	0.5141	3656	0.1136	0.02464	4.17004e-06	0.0760491	300.755
Memory B cell %lymphocyte	ebi-a-GCST90001436	15	24733764	rs139196765	G	A	0.0025	3656	1.237	0.2495	7.49307e-07	0.0817446	325.285
Memory B cell %lymphocyte	ebi-a-GCST90001436	22	45387786	rs4640493	T	A	0.83	3656	0.1493	0.03234	4.01301e-06	0.0761505	301.19
Naive-mature B cell %lymphocyte	ebi-a-GCST90001437	4	162634026	rs11937214	G	A	0.0465	3656	0.271	0.06102	9.17698e-06	0.073273	288.909
Naive-mature B cell %lymphocyte	ebi-a-GCST90001437	7	67653879	rs35607968	T	C	0.1536	3656	0.1611	0.03434	2.82703e-06	0.0773761	306.444
Naive-mature B cell %lymphocyte	ebi-a-GCST90001437	7	121332400	rs111830700	A	G	0.0377	3656	0.2916	0.06457	6.51493e-06	0.0745013	294.142
Naive-mature B cell %lymphocyte	ebi-a-GCST90001437	7	108191234	rs140197720	T	C	0.0153	3656	0.4648	0.1016	4.93799e-06	0.0754654	298.259
Naive-mature B cell %lymphocyte	ebi-a-GCST90001437	8	132657435	rs4361743	C	T	0.9725	3656	0.3335	0.07409	6.96707e-06	0.0742594	293.11
Naive-mature B cell %lymphocyte	ebi-a-GCST90001437	8	75515052	rs533239981	C	G	0.0387	3656	0.3348	0.06479	2.50098e-07	0.085175	340.207
Naive-mature B cell %lymphocyte	ebi-a-GCST90001437	8	35485504	rs2978582	C	T	0.1969	3656	0.1509	0.0316	1.84599e-06	0.078753	312.363
Naive-mature B cell %lymphocyte	ebi-a-GCST90001437	8	70193536	rs283340	C	T	0.5621	3656	0.1121	0.02489	6.87195e-06	0.0743009	293.287
Naive-mature B cell %lymphocyte	ebi-a-GCST90001437	10	97801073	rs74151247	A	C	0.0302	3656	0.3341	0.07265	4.39097e-06	0.0758584	299.939
Naive-mature B cell %lymphocyte	ebi-a-GCST90001437	11	43575416	rs56097028	C	G	0.3832	3656	0.1156	0.02559	6.47903e-06	0.0745236	294.237
Naive-mature B cell %lymphocyte	ebi-a-GCST90001437	11	43168862	rs72893078	A	G	0.0488	3656	0.2525	0.0569	9.36009e-06	0.0732146	288.66
Naive-mature B cell %lymphocyte	ebi-a-GCST90001437	12	107821321	rs78433555	A	C	0.0501	3656	0.2756	0.05706	1.42498e-06	0.0796492	316.225
Naive-mature B cell %lymphocyte	ebi-a-GCST90001437	14	103229069	rs112850074	G	A	0.031	3656	0.3445	0.07141	1.46299e-06	0.079555	315.819
Naive-mature B cell %lymphocyte	ebi-a-GCST90001437	19	14873284	rs55658072	G	A	0.6219	3656	0.1132	0.02554	9.63407e-06	0.0731269	288.287
IgD- CD38dim B cell Absolute Count	ebi-a-GCST90001438	1	61251434	rs77848220	T	C	0.0219	3656	0.405	0.08232	9.04191e-07	0.0811207	322.583
IgD- CD38dim B cell Absolute Count	ebi-a-GCST90001438	2	238554657	rs7595246	C	T	0.1893	3656	0.14	0.03035	4.08602e-06	0.0760894	300.928
IgD- CD38dim B cell Absolute Count	ebi-a-GCST90001438	2	36720835	rs115414430	G	C	0.0286	3656	0.3388	0.07271	3.29102e-06	0.0768561	304.213
IgD- CD38dim B cell Absolute Count	ebi-a-GCST90001438	2	136934125	rs1519524	A	T	0.2246	3656	0.141	0.02892	1.12499e-06	0.0803949	319.445
IgD- CD38dim B cell Absolute Count	ebi-a-GCST90001438	3	8492010	rs141352577	T	C	0.0235	3656	0.3656	0.07671	1.95501e-06	0.0786003	311.706
IgD- CD38dim B cell Absolute Count	ebi-a-GCST90001438	3	186485863	rs73185679	C	T	0.1041	3656	0.1715	0.0387	9.56093e-06	0.0731147	288.236
IgD- CD38dim B cell Absolute Count	ebi-a-GCST90001438	11	130557122	rs61910510	T	C	0.0295	3656	0.3355	0.07014	1.79498e-06	0.0788837	312.926
IgD- CD38dim B cell Absolute Count	ebi-a-GCST90001438	11	130360402	rs4936106	G	C	0.0289	3656	0.3309	0.07134	3.62602e-06	0.0765076	302.719
IgD- CD38dim B cell Absolute Count	ebi-a-GCST90001438	13	47809629	rs73178168	T	C	0.1703	3656	0.1583	0.03258	1.23501e-06	0.0801211	318.262
IgD- CD38dim B cell Absolute Count	ebi-a-GCST90001438	13	42337460	rs192544457	A	G	0.006	3656	0.8492	0.1563	5.91698e-08	0.0895199	359.267
IgD- CD38dim B cell Absolute Count	ebi-a-GCST90001438	13	108957063	rs9520836	G	A	0.5044	3656	0.1117	0.02394	3.14398e-06	0.0769582	304.651
IgD- CD38dim B cell Absolute Count	ebi-a-GCST90001438	15	69123222	rs60035843	G	A	0.2382	3656	0.1277	0.02849	7.63801e-06	0.0739475	291.781
IgD- CD38dim B cell Absolute Count	ebi-a-GCST90001438	18	46442174	rs117605782	A	G	0.0034	3656	0.8913	0.1987	7.486e-06	0.074003	292.017
IgD- CD38dim B cell Absolute Count	ebi-a-GCST90001438	20	36100011	rs78893742	A	G	0.0081	3656	0.6139	0.1321	3.47696e-06	0.0766533	303.343
IgD+ CD24+ B cell %lymphocyte	ebi-a-GCST90001439	3	4408435	rs6781675	C	G	0.0235	3656	0.3639	0.08068	6.68405e-06	0.0744091	293.749
IgD+ CD24+ B cell %lymphocyte	ebi-a-GCST90001439	6	153645785	rs1382818	A	G	0.3734	3656	0.1127	0.02506	7.13707e-06	0.0741925	292.825
IgD+ CD24+ B cell %lymphocyte	ebi-a-GCST90001439	13	108710731	rs183466766	A	G	0.0402	3656	0.2998	0.06089	8.89693e-07	0.0811831	322.853
IgD+ CD24+ B cell %lymphocyte	ebi-a-GCST90001439	13	109104239	rs9514850	C	G	0.4018	3656	0.1278	0.02506	3.57701e-07	0.084067	335.375
IgD+ CD24+ B cell %lymphocyte	ebi-a-GCST90001439	13	108488351	rs139981802	C	T	0.0418	3656	0.2723	0.06056	7.12394e-06	0.0741787	292.766
IgD+ CD24+ B cell %lymphocyte	ebi-a-GCST90001439	13	108815393	rs73603519	A	G	0.0967	3656	0.1958	0.0413	2.20501e-06	0.0781892	309.937
IgD+ CD24+ B cell %lymphocyte	ebi-a-GCST90001439	13	108993494	rs12874404	G	A	0.3256	3656	0.2335	0.02632	1.09295e-18	0.145208	620.722
IgD+ CD24+ B cell %lymphocyte	ebi-a-GCST90001439	13	108943034	rs2893321	G	A	0.4623	3656	0.1369	0.02489	4.03497e-08	0.0906158	364.104
IgD+ CD24+ B cell %lymphocyte	ebi-a-GCST90001439	13	109038407	rs141107540	T	C	0.0777	3656	0.2109	0.04678	6.71305e-06	0.0743751	293.603
IgD+ CD24+ B cell %lymphocyte	ebi-a-GCST90001439	13	109074698	rs9520879	G	A	0.6749	3656	0.1186	0.02663	8.73897e-06	0.0734774	289.779
IgD+ CD24+ B cell %lymphocyte	ebi-a-GCST90001439	13	50212885	rs73192651	T	C	0.02	3656	0.4819	0.08877	6.07393e-08	0.0894462	358.943
IgD+ CD24+ B cell %lymphocyte	ebi-a-GCST90001439	14	96205838	rs77762131	C	G	0.045	3656	0.3082	0.05742	8.52491e-08	0.0884463	354.541
IgD- CD24- B cell %lymphocyte	ebi-a-GCST90001440	1	35281308	rs6687573	A	C	0.2311	3656	0.1339	0.02945	5.57301e-06	0.0750043	296.288
IgD- CD24- B cell %lymphocyte	ebi-a-GCST90001440	1	59740965	rs55756125	C	T	0.2289	3656	0.1417	0.0299	2.21702e-06	0.0781599	309.811
IgD- CD24- B cell %lymphocyte	ebi-a-GCST90001440	1	163272701	rs111237501	C	T	0.003	3656	1.002	0.226	9.47109e-06	0.0731493	288.382
IgD- CD24- B cell %lymphocyte	ebi-a-GCST90001440	2	60125363	rs11674994	C	T	0.0553	3656	0.2499	0.05599	8.30309e-06	0.0736361	290.454
IgD- CD24- B cell %lymphocyte	ebi-a-GCST90001440	2	238526279	rs72990172	A	G	0.1711	3656	0.1576	0.03306	1.92699e-06	0.0786181	311.782
IgD- CD24- B cell %lymphocyte	ebi-a-GCST90001440	4	113331648	rs17044633	G	A	0.0286	3656	0.3433	0.076	6.45194e-06	0.074519	294.217
IgD- CD24- B cell %lymphocyte	ebi-a-GCST90001440	6	164610887	rs807894	G	T	0.5868	3656	0.1202	0.02568	2.99799e-06	0.0772017	305.695
IgD- CD24- B cell %lymphocyte	ebi-a-GCST90001440	6	107155687	rs9398107	G	A	0.0555	3656	0.2699	0.05578	1.36301e-06	0.0797909	316.836
IgD- CD24- B cell %lymphocyte	ebi-a-GCST90001440	12	11974332	rs73277142	T	C	0.0555	3656	0.2673	0.05558	1.58099e-06	0.0793096	314.761
IgD- CD24- B cell %lymphocyte	ebi-a-GCST90001440	14	31505138	rs191543445	G	A	0.031	3656	0.3254	0.07232	7.01504e-06	0.0742293	292.981
IgD- CD24- B cell %lymphocyte	ebi-a-GCST90001440	14	65283958	rs17102161	A	G	0.0506	3656	0.2573	0.05689	6.28102e-06	0.0746118	294.613
IgD- CD24- B cell %lymphocyte	ebi-a-GCST90001440	15	54695686	rs496760	A	G	0.6422	3656	0.1187	0.02657	8.15305e-06	0.0737042	290.744
IgD- CD24- B cell %lymphocyte	ebi-a-GCST90001440	16	81239867	rs11862268	A	G	0.0187	3656	0.4267	0.09042	2.464e-06	0.0778313	308.399
IgD+ CD24- B cell %lymphocyte	ebi-a-GCST90001441	3	1814140	rs34712193	T	A	0.1644	3656	0.1567	0.03246	1.44501e-06	0.0796078	316.047
IgD+ CD24- B cell %lymphocyte	ebi-a-GCST90001441	6	16887609	rs140523784	T	C	0.1864	3656	0.1447	0.03153	4.58205e-06	0.0757029	299.274
IgD+ CD24- B cell %lymphocyte	ebi-a-GCST90001441	6	67039330	rs9354413	C	T	0.2964	3656	0.1258	0.02705	3.44096e-06	0.0767092	303.583
IgD+ CD24- B cell %lymphocyte	ebi-a-GCST90001441	7	121332400	rs111830700	A	G	0.0377	3656	0.2933	0.0634	3.85896e-06	0.0763081	301.864
IgD+ CD24- B cell %lymphocyte	ebi-a-GCST90001441	7	67659887	rs112828289	C	G	0.1524	3656	0.1634	0.03375	1.34701e-06	0.0798372	317.037
IgD+ CD24- B cell %lymphocyte	ebi-a-GCST90001441	8	35485504	rs2978582	C	T	0.1969	3656	0.1404	0.03106	6.34498e-06	0.0745711	294.439
IgD+ CD24- B cell %lymphocyte	ebi-a-GCST90001441	8	75515052	rs533239981	C	G	0.0387	3656	0.3428	0.06378	8.19502e-08	0.088565	355.063
IgD+ CD24- B cell %lymphocyte	ebi-a-GCST90001441	10	83763586	rs71483382	A	G	0.0078	3656	0.6298	0.1399	6.90399e-06	0.0742676	293.145
IgD+ CD24- B cell %lymphocyte	ebi-a-GCST90001441	12	110228055	rs11068290	T	C	0.0231	3656	0.3554	0.07984	8.79995e-06	0.0734409	289.623
IgD+ CD24- B cell %lymphocyte	ebi-a-GCST90001441	12	110312229	rs75319860	C	T	0.0249	3656	0.3524	0.07909	8.61509e-06	0.0735112	289.922
IgD+ CD24- B cell %lymphocyte	ebi-a-GCST90001441	13	105214810	rs76578043	A	G	0.0298	3656	0.3251	0.06938	2.89601e-06	0.0772854	306.054
IgD+ CD24- B cell %lymphocyte	ebi-a-GCST90001441	14	95363646	rs2994690	C	G	0.2462	3656	0.1312	0.02819	3.38197e-06	0.0767664	303.828
CD24+ CD27+ B cell %lymphocyte	ebi-a-GCST90001442	2	222274805	rs76720471	T	C	0.0011	3656	1.557	0.3419	5.46399e-06	0.0751236	296.798
CD24+ CD27+ B cell %lymphocyte	ebi-a-GCST90001442	2	136934125	rs1519524	A	T	0.2246	3656	0.1322	0.02942	7.22504e-06	0.0741324	292.568
CD24+ CD27+ B cell %lymphocyte	ebi-a-GCST90001442	2	4031340	rs112542522	A	G	0.0082	3656	0.6143	0.1326	3.72804e-06	0.0764154	302.324
CD24+ CD27+ B cell %lymphocyte	ebi-a-GCST90001442	3	147613080	rs12636848	G	T	0.3031	3656	0.1237	0.02646	3.02601e-06	0.0771082	305.294
CD24+ CD27+ B cell %lymphocyte	ebi-a-GCST90001442	5	148410250	rs17708396	A	C	0.0005	3656	2.517	0.5195	1.31899e-06	0.0798956	317.288
CD24+ CD27+ B cell %lymphocyte	ebi-a-GCST90001442	5	26412301	rs35057381	C	T	0.2211	3656	0.1315	0.02938	7.91808e-06	0.0738418	291.33
CD24+ CD27+ B cell %lymphocyte	ebi-a-GCST90001442	7	7871676	rs144625305	T	C	0.0086	3656	0.6284	0.1342	2.94999e-06	0.0772325	305.827
CD24+ CD27+ B cell %lymphocyte	ebi-a-GCST90001442	8	140978857	rs6997704	G	A	0.4707	3656	0.1127	0.02386	2.41102e-06	0.0779018	308.702
CD24+ CD27+ B cell %lymphocyte	ebi-a-GCST90001442	12	11698759	rs4763704	A	G	0.9772	3656	0.3787	0.08058	2.69699e-06	0.0775131	307.032
CD24+ CD27+ B cell %lymphocyte	ebi-a-GCST90001442	13	108993494	rs12874404	G	A	0.3256	3656	0.2114	0.02614	8.08537e-16	0.132606	558.618
CD24+ CD27+ B cell %lymphocyte	ebi-a-GCST90001442	13	46224092	rs557577736	G	A	0.001	3656	1.814	0.3838	2.37099e-06	0.0779515	308.915
CD24+ CD27+ B cell %lymphocyte	ebi-a-GCST90001442	13	50852949	rs806338	C	T	0.7099	3656	0.1304	0.02696	1.36899e-06	0.0797604	316.705
CD24+ CD27+ B cell %lymphocyte	ebi-a-GCST90001442	13	50212885	rs73192651	T	C	0.02	3656	0.5056	0.08768	8.74601e-09	0.0949632	383.405
CD24+ CD27+ B cell %lymphocyte	ebi-a-GCST90001442	13	34506073	rs112782756	G	A	0.0003	3656	2.99	0.6726	8.99104e-06	0.073343	289.207
CD24+ CD27+ B cell %lymphocyte	ebi-a-GCST90001442	13	50414027	rs12585836	T	C	0.0297	3656	0.322	0.07257	9.38102e-06	0.0732062	288.624
CD24+ CD27+ B cell %lymphocyte	ebi-a-GCST90001442	13	109157135	rs9520912	A	G	0.52	3656	0.1243	0.02455	4.33701e-07	0.0834675	332.765
CD24+ CD27+ B cell %lymphocyte	ebi-a-GCST90001442	13	108943034	rs2893321	G	A	0.4623	3656	0.1387	0.02467	2.04498e-08	0.0926089	372.929
CD24+ CD27+ B cell %lymphocyte	ebi-a-GCST90001442	13	50259987	rs1985130	T	C	0.6446	3656	0.1218	0.02617	3.37598e-06	0.0767672	303.832
CD24+ CD27+ B cell %lymphocyte	ebi-a-GCST90001442	13	108933949	rs78106682	G	A	0.1829	3656	0.1581	0.03191	7.57897e-07	0.0816896	325.047
CD24+ CD27+ B cell %lymphocyte	ebi-a-GCST90001442	13	109118575	rs9520889	C	A	0.6506	3656	0.1374	0.02531	6.08205e-08	0.089447	358.946
CD24+ CD27+ B cell %lymphocyte	ebi-a-GCST90001442	14	96205838	rs77762131	C	G	0.045	3656	0.3074	0.05717	8.06102e-08	0.0886013	355.222
CD20- B cell %lymphocyte	ebi-a-GCST90001443	2	205623497	rs6712095	T	G	0.0246	3657	0.3643	0.07946	4.70901e-06	0.0756174	298.99
CD20- B cell %lymphocyte	ebi-a-GCST90001443	3	187638796	rs75951284	T	C	0.0316	3657	0.3067	0.06772	6.11801e-06	0.074703	295.083
CD20- B cell %lymphocyte	ebi-a-GCST90001443	4	2029089	rs186229706	T	G	0.0142	3657	0.4826	0.1045	3.96598e-06	0.0761665	301.341
CD20- B cell %lymphocyte	ebi-a-GCST90001443	4	185570032	rs4647601	A	C	0.4584	3657	0.1097	0.02451	7.83303e-06	0.07383	291.36
CD20- B cell %lymphocyte	ebi-a-GCST90001443	5	108070072	rs72791978	T	A	0.01	3657	0.5621	0.1256	7.85001e-06	0.0738233	291.331
CD20- B cell %lymphocyte	ebi-a-GCST90001443	6	32614025	rs9273241	T	C	0.5975	3657	0.179	0.0341	1.60801e-07	0.0865016	346.102
CD20- B cell %lymphocyte	ebi-a-GCST90001443	6	128553518	rs7773849	G	A	0.0018	3657	1.534	0.2821	5.81099e-08	0.0895837	359.647
CD20- B cell %lymphocyte	ebi-a-GCST90001443	6	32545877	rs9269642	T	G	0.6687	3657	0.1552	0.03185	1.14201e-06	0.0803401	319.295
CD20- B cell %lymphocyte	ebi-a-GCST90001443	7	151002534	rs13244540	T	G	0.0447	3657	0.2658	0.0588	6.37602e-06	0.074563	294.485
CD20- B cell %lymphocyte	ebi-a-GCST90001443	10	62909955	rs72825207	A	T	0.0149	3657	0.513	0.1061	1.37899e-06	0.0797212	316.623
CD20- B cell %lymphocyte	ebi-a-GCST90001443	13	24923896	rs1856987	A	G	0.3393	3657	0.1157	0.02575	7.24503e-06	0.0741167	292.582
CD20- B cell %lymphocyte	ebi-a-GCST90001443	16	29235533	rs252294	C	G	0.5648	3657	0.1079	0.02418	8.41395e-06	0.0736108	290.426
CD20- B cell %lymphocyte	ebi-a-GCST90001443	16	85477299	rs4782702	G	A	0.9802	3657	0.4085	0.0875	3.145e-06	0.0769926	304.882
CD20- B cell %lymphocyte	ebi-a-GCST90001443	18	74434633	rs11662133	C	T	0.1705	3657	0.1453	0.03219	6.52199e-06	0.074455	294.025
CD20- B cell %lymphocyte	ebi-a-GCST90001443	20	46615708	rs186355283	T	C	0.0077	3657	0.6312	0.1414	8.27104e-06	0.0736365	290.535
CD20- CD38- B cell %lymphocyte	ebi-a-GCST90001444	3	18674644	rs4619804	C	A	0.6963	3658	0.1217	0.02734	8.77991e-06	0.0734202	289.693
CD20- CD38- B cell %lymphocyte	ebi-a-GCST90001444	3	191447446	rs709082	C	A	0.3682	3658	0.1135	0.02504	6.03698e-06	0.0747552	295.387
CD20- CD38- B cell %lymphocyte	ebi-a-GCST90001444	4	25065221	rs2215848	A	G	0.0118	3658	0.5046	0.1124	7.40901e-06	0.074043	292.348
CD20- CD38- B cell %lymphocyte	ebi-a-GCST90001444	4	113092883	rs182720746	T	C	0.0089	3658	0.6295	0.1319	1.88599e-06	0.0786863	312.247
CD20- CD38- B cell %lymphocyte	ebi-a-GCST90001444	6	32509333	rs72492305	T	C	0.6662	3658	0.2022	0.0416	1.21899e-06	0.0801283	318.467
CD20- CD38- B cell %lymphocyte	ebi-a-GCST90001444	6	85038851	rs6906886	A	T	0.903	3658	0.1807	0.04053	8.55008e-06	0.0735362	290.188
CD20- CD38- B cell %lymphocyte	ebi-a-GCST90001444	7	9851008	rs10279688	T	C	0.0115	3658	0.4968	0.1101	6.54199e-06	0.0744192	293.952
CD20- CD38- B cell %lymphocyte	ebi-a-GCST90001444	9	19948908	rs118073973	A	T	0.0402	3658	0.2924	0.06168	2.20999e-06	0.0781626	309.992
CD20- CD38- B cell %lymphocyte	ebi-a-GCST90001444	11	123385425	rs34666228	T	G	0.2346	3658	0.1512	0.02817	8.46292e-08	0.0884214	354.625
CD20- CD38- B cell %lymphocyte	ebi-a-GCST90001444	16	5488091	rs35639639	C	T	0.2063	3658	0.1354	0.03002	6.72295e-06	0.0743875	293.817
CD20- CD38- B cell %lymphocyte	ebi-a-GCST90001444	17	52847291	rs111737298	G	A	0.0596	3658	0.2263	0.05029	7.01407e-06	0.0742165	293.087
CD20- CD38- B cell %lymphocyte	ebi-a-GCST90001444	17	52971060	rs16955339	T	G	0.0377	3658	0.3075	0.06234	8.46292e-07	0.0813083	323.572
CD20- CD38- B cell %lymphocyte	ebi-a-GCST90001444	20	765164	rs36071180	A	G	0.1597	3658	0.1556	0.03334	3.19198e-06	0.0769575	304.814
IgD- CD38- B cell %B cell	ebi-a-GCST90001445	1	84127219	rs61790670	A	C	0.2301	3657	0.1305	0.02908	7.44801e-06	0.0740251	292.191
IgD- CD38- B cell %B cell	ebi-a-GCST90001445	8	119323401	rs2450220	T	C	0.816	3657	0.1668	0.03177	1.60801e-07	0.0865174	346.171
IgD- CD38- B cell %B cell	ebi-a-GCST90001445	17	77637123	rs73426855	C	T	0.1471	3657	0.16	0.03496	4.87203e-06	0.0754856	298.427
IgD- CD38- B cell %B cell	ebi-a-GCST90001445	17	78261805	rs7215243	G	A	0.1328	3657	0.1743	0.03642	1.77501e-06	0.0789146	313.144
IgD- CD38- B cell Absolute Count	ebi-a-GCST90001446	1	84127219	rs61790670	A	C	0.23	3656	0.142	0.0294	1.409e-06	0.079648	316.22
IgD- CD38- B cell Absolute Count	ebi-a-GCST90001446	3	73697496	rs112964950	C	G	0.0083	3656	0.6003	0.1354	9.57194e-06	0.0731477	288.376
IgD- CD38- B cell Absolute Count	ebi-a-GCST90001446	3	191905058	rs75524570	C	T	0.0673	3656	0.2161	0.04856	8.81698e-06	0.0734206	289.537
IgD- CD38- B cell Absolute Count	ebi-a-GCST90001446	4	25771115	rs4697617	A	G	0.7103	3656	0.1401	0.02742	3.38602e-07	0.0842249	336.063
IgD- CD38- B cell Absolute Count	ebi-a-GCST90001446	7	7871676	rs144625305	T	C	0.0086	3656	0.6143	0.1381	8.95695e-06	0.0733888	289.402
IgD- CD38- B cell Absolute Count	ebi-a-GCST90001446	10	20380753	rs118121266	T	C	0.0055	3656	0.7592	0.1675	6.02296e-06	0.0747721	295.297
IgD- CD38- B cell Absolute Count	ebi-a-GCST90001446	22	45164171	rs144295598	A	G	0.0103	3656	0.5677	0.1226	3.77703e-06	0.0763789	302.168
IgD+ CD38+ B cell %B cell	ebi-a-GCST90001447	1	218429679	rs74907325	T	A	0.0666	3657	0.2307	0.04822	1.793e-06	0.0788898	313.038
IgD+ CD38+ B cell %B cell	ebi-a-GCST90001447	2	16114539	rs76084861	T	G	0.0368	3657	0.2748	0.06192	9.3821e-06	0.0732108	288.723
IgD+ CD38+ B cell %B cell	ebi-a-GCST90001447	4	157437839	rs28393044	G	C	0.0334	3657	0.3089	0.06706	4.24502e-06	0.075972	300.508
IgD+ CD38+ B cell %B cell	ebi-a-GCST90001447	5	498773	rs78658073	A	G	0.001	3657	1.714	0.3719	4.15796e-06	0.0760121	300.679
IgD+ CD38+ B cell %B cell	ebi-a-GCST90001447	5	78010341	rs139996875	T	A	0.0063	3657	0.6715	0.1465	4.689e-06	0.0755997	298.915
IgD+ CD38+ B cell %B cell	ebi-a-GCST90001447	8	9957457	rs17739715	C	A	0.0037	3657	0.8693	0.196	9.46303e-06	0.0731652	288.529
IgD+ CD38+ B cell %B cell	ebi-a-GCST90001447	9	93109339	rs57998613	A	T	0.0156	3657	0.4342	0.0961	6.42407e-06	0.0745269	294.332
IgD+ CD38+ B cell %B cell	ebi-a-GCST90001447	9	41980474	rs28491938	T	C	0.1922	3657	0.1803	0.04053	8.87892e-06	0.0733843	289.461
IgD+ CD38+ B cell %B cell	ebi-a-GCST90001447	11	15343532	rs61880664	G	A	0.1389	3657	0.1564	0.03506	8.43898e-06	0.0735872	290.325
IgD+ CD38+ B cell %B cell	ebi-a-GCST90001447	12	110228055	rs11068290	T	C	0.0231	3657	0.3556	0.07908	7.12607e-06	0.0741743	292.827
IgD+ CD38+ B cell %B cell	ebi-a-GCST90001447	14	54814017	rs76840770	A	C	0.0246	3657	0.3538	0.07769	5.42101e-06	0.0751139	296.838
IgD+ CD38+ B cell %B cell	ebi-a-GCST90001447	16	54686774	rs147226531	C	T	0.0115	3657	0.517	0.115	7.20593e-06	0.0741569	292.753
CD11c+ monocyte Absolute Count	ebi-a-GCST90001448	1	224272792	rs2404849	G	T	0.7464	3020	0.1562	0.03041	2.98003e-07	0.0930926	309.793
CD11c+ monocyte Absolute Count	ebi-a-GCST90001448	1	89327063	rs72724781	G	A	0.0041	3020	0.9648	0.2024	1.95299e-06	0.0864447	285.577
CD11c+ monocyte Absolute Count	ebi-a-GCST90001448	3	172744541	rs74610143	T	C	0.0124	3020	0.5582	0.1246	7.76909e-06	0.081278	266.998
CD11c+ monocyte Absolute Count	ebi-a-GCST90001448	4	173569449	rs13104041	A	G	0.0073	3020	0.6966	0.1566	9.01405e-06	0.0807073	264.959
CD11c+ monocyte Absolute Count	ebi-a-GCST90001448	5	167349999	rs72835655	T	G	0.0594	3020	0.2511	0.05647	9.04503e-06	0.0806773	264.852
CD11c+ monocyte Absolute Count	ebi-a-GCST90001448	6	47216562	rs2295270	A	G	0.1901	3020	0.1506	0.03397	9.64695e-06	0.0804378	263.997
CD11c+ monocyte Absolute Count	ebi-a-GCST90001448	10	85138481	rs72830905	G	C	0.0058	3020	0.8103	0.1783	5.73905e-06	0.082443	271.169
CD11c+ monocyte Absolute Count	ebi-a-GCST90001448	12	69766606	rs113800324	T	C	0.05	3020	0.2681	0.05996	8.051e-06	0.0811226	266.442
CD11c+ monocyte Absolute Count	ebi-a-GCST90001448	21	46373171	rs150248455	A	G	0.0674	3020	0.25	0.05201	1.59901e-06	0.0871641	288.18
CD11c+ monocyte %monocyte	ebi-a-GCST90001449	1	46613239	rs191730825	G	A	0.0292	3043	0.4346	0.08042	7.006e-08	0.0975308	328.644
CD11c+ monocyte %monocyte	ebi-a-GCST90001449	3	101915678	rs115058278	A	T	0.0168	3043	0.4772	0.1021	3.10699e-06	0.0844524	280.51
CD11c+ monocyte %monocyte	ebi-a-GCST90001449	3	172744541	rs74610143	T	C	0.0125	3043	0.6366	0.1245	3.36597e-07	0.0923273	309.327
CD11c+ monocyte %monocyte	ebi-a-GCST90001449	3	65576520	rs11921245	C	T	0.1456	3043	0.1661	0.03726	8.53395e-06	0.0805757	266.505
CD11c+ monocyte %monocyte	ebi-a-GCST90001449	5	176914227	rs75256410	T	C	0.0122	3043	0.545	0.1202	6.05494e-06	0.0819447	271.437
CD11c+ monocyte %monocyte	ebi-a-GCST90001449	5	175478892	rs190781727	A	G	0.0176	3043	0.4553	0.1023	8.80501e-06	0.0804459	266.038
CD11c+ monocyte %monocyte	ebi-a-GCST90001449	7	22775663	rs11766273	A	G	0.0115	3043	0.591	0.1283	4.23399e-06	0.083242	276.124
CD11c+ monocyte %monocyte	ebi-a-GCST90001449	7	122075261	rs10227905	G	T	0.3971	3043	0.1214	0.0271	7.70602e-06	0.0809679	267.916
CD11c+ monocyte %monocyte	ebi-a-GCST90001449	7	23486970	rs73073066	T	C	0.023	3043	0.4148	0.08775	2.377e-06	0.085407	283.976
CD11c+ monocyte %monocyte	ebi-a-GCST90001449	7	23594922	rs11772116	C	G	0.0767	3043	0.2222	0.0495	7.41208e-06	0.0811328	268.51
CD11c+ monocyte %monocyte	ebi-a-GCST90001449	7	30334110	rs11769077	A	G	0.0593	3043	0.2569	0.05785	9.25209e-06	0.0802692	265.402
CD11c+ monocyte %monocyte	ebi-a-GCST90001449	8	19326303	rs4922033	T	C	0.3899	3043	0.1211	0.02694	7.22404e-06	0.0812457	268.916
CD11c+ monocyte %monocyte	ebi-a-GCST90001449	12	42973243	rs57566659	C	G	0.0462	3043	0.3158	0.06253	4.66702e-07	0.0912015	305.176
CD11c+ monocyte %monocyte	ebi-a-GCST90001449	15	37200279	rs62002392	G	A	0.1119	3043	0.1924	0.04225	5.50605e-06	0.082299	272.715
CD11c+ monocyte %monocyte	ebi-a-GCST90001449	17	45062476	rs8065103	G	A	0.7212	3043	0.1465	0.02963	8.10793e-07	0.0893016	298.195
CD11c+ monocyte %monocyte	ebi-a-GCST90001449	20	5421681	rs35149557	C	T	0.198	3043	0.1579	0.03301	1.79602e-06	0.0864173	287.653
CD62L- monocyte Absolute Count	ebi-a-GCST90001450	1	169548892	rs10489185	A	C	0.3402	3019	0.1404	0.02899	1.33999e-06	0.0878314	290.502
CD62L- monocyte Absolute Count	ebi-a-GCST90001450	1	169662742	rs4987369	T	G	0.2774	3019	0.2378	0.03006	3.6116e-15	0.142553	501.586
CD62L- monocyte Absolute Count	ebi-a-GCST90001450	3	74703663	rs13068785	T	C	0.0581	3019	0.269	0.05861	4.61604e-06	0.0832687	274.041
CD62L- monocyte Absolute Count	ebi-a-GCST90001450	4	4859590	rs1907980	T	G	0.3596	3019	0.1274	0.02798	5.45205e-06	0.0826127	271.687
CD62L- monocyte Absolute Count	ebi-a-GCST90001450	4	136447876	rs11935230	C	G	0.1686	3019	0.1842	0.03607	3.498e-07	0.0925735	307.787
CD62L- monocyte Absolute Count	ebi-a-GCST90001450	4	40461712	rs278949	A	G	0.5561	3019	0.1235	0.02741	6.86894e-06	0.0817549	268.615
CD62L- monocyte Absolute Count	ebi-a-GCST90001450	5	6308011	rs79930588	G	T	0.0015	3019	1.724	0.3525	1.048e-06	0.0886902	293.62
CD62L- monocyte Absolute Count	ebi-a-GCST90001450	7	41362245	rs528135834	G	T	0.0056	3019	0.859	0.1829	2.75201e-06	0.0851942	280.968
CD62L- monocyte Absolute Count	ebi-a-GCST90001450	9	135337621	rs530377	C	T	0.2211	3019	0.1627	0.03256	6.12506e-07	0.0905995	300.57
CD62L- monocyte Absolute Count	ebi-a-GCST90001450	9	76145588	rs143153359	T	C	0.0013	3019	2.05	0.4039	4.11898e-07	0.0920123	305.732
CD62L- monocyte Absolute Count	ebi-a-GCST90001450	10	89954638	rs77287889	A	G	0.0301	3019	0.352	0.07927	9.29694e-06	0.0805808	264.419
CD62L- monocyte Absolute Count	ebi-a-GCST90001450	11	111990120	rs116691483	A	G	0.0235	3019	0.3974	0.0895	9.3261e-06	0.0805755	264.4
CD62L- monocyte Absolute Count	ebi-a-GCST90001450	12	69744014	rs1800973	A	C	0.083	3019	0.222	0.04861	5.12201e-06	0.0828598	272.573
CD62L- monocyte Absolute Count	ebi-a-GCST90001450	14	69321561	rs4899265	C	A	0.3475	3019	0.139	0.02858	1.213e-06	0.0882001	291.84
CD62L- monocyte Absolute Count	ebi-a-GCST90001450	16	31775655	rs146793376	G	T	0.0171	3019	0.4639	0.104	8.43801e-06	0.0809424	265.71
CD62L- monocyte Absolute Count	ebi-a-GCST90001450	20	15302488	rs149543954	T	G	0.0517	3019	0.295	0.06108	1.434e-06	0.0875917	289.634
CD62L- monocyte %monocyte	ebi-a-GCST90001451	1	169574166	rs1997664	T	A	0.3613	3042	0.1726	0.02854	1.65699e-09	0.109032	372.018
CD62L- monocyte %monocyte	ebi-a-GCST90001451	1	169664867	rs4987360	G	A	0.2763	3042	0.3359	0.02969	4.36918e-29	0.201005	764.781
CD62L- monocyte %monocyte	ebi-a-GCST90001451	1	170155655	rs149281010	A	G	0.0947	3042	0.2456	0.04594	9.67899e-08	0.0965092	324.727
CD62L- monocyte %monocyte	ebi-a-GCST90001451	1	169647423	rs16862508	C	G	0.0225	3042	0.4958	0.09077	5.09296e-08	0.0985841	332.472
CD62L- monocyte %monocyte	ebi-a-GCST90001451	1	99082513	rs141287837	C	T	0.0306	3042	0.3492	0.07853	9.03005e-06	0.0803885	265.744
CD62L- monocyte %monocyte	ebi-a-GCST90001451	1	169722490	rs61805844	G	A	0.0417	3042	0.381	0.06851	2.90797e-08	0.100354	339.108
CD62L- monocyte %monocyte	ebi-a-GCST90001451	2	356029	rs11694457	C	T	0.0113	3042	0.5758	0.1297	9.34609e-06	0.0802586	265.277
CD62L- monocyte %monocyte	ebi-a-GCST90001451	3	16446085	rs62236339	A	T	0.0769	3042	0.228	0.05043	6.40295e-06	0.0817248	270.554
CD62L- monocyte %monocyte	ebi-a-GCST90001451	3	31661754	rs9859349	A	G	0.1205	3042	0.227	0.04151	4.89204e-08	0.0986985	332.9
CD62L- monocyte %monocyte	ebi-a-GCST90001451	4	56771414	rs1816932	A	G	0.2855	3042	0.1467	0.02962	7.76694e-07	0.0894671	298.704
CD62L- monocyte %monocyte	ebi-a-GCST90001451	7	17644035	rs76717104	T	C	0.0155	3042	0.4905	0.109	7.02005e-06	0.0813456	269.188
CD62L- monocyte %monocyte	ebi-a-GCST90001451	9	135337621	rs530377	C	T	0.2206	3042	0.1614	0.03252	7.28199e-07	0.0896528	299.385
CD62L- monocyte %monocyte	ebi-a-GCST90001451	11	2024995	rs117765367	T	C	0.0403	3042	0.2982	0.06733	9.82404e-06	0.0800692	264.596
CD62L- monocyte %monocyte	ebi-a-GCST90001451	13	109976273	rs7139370	T	C	0.0676	3042	0.2947	0.0539	4.96295e-08	0.0986801	332.831
CD62L- monocyte %monocyte	ebi-a-GCST90001451	14	31030304	rs117309559	G	A	0.013	3042	0.5719	0.1203	2.071e-06	0.0859032	285.687
CD62L- monocyte %monocyte	ebi-a-GCST90001451	14	30153119	rs45487297	A	T	0.0135	3042	0.6623	0.1201	3.74498e-08	0.0995207	335.98
CD62L- monocyte %monocyte	ebi-a-GCST90001451	14	32513115	rs12885380	T	A	0.0201	3042	0.4455	0.09506	2.90402e-06	0.0846935	281.292
CD62L- monocyte %monocyte	ebi-a-GCST90001451	18	60116421	rs9944612	A	C	0.283	3042	0.1341	0.0294	5.30897e-06	0.0824449	273.152
CD62L- monocyte %monocyte	ebi-a-GCST90001451	22	37139371	rs55859756	C	G	0.0866	3042	0.2127	0.04782	8.93696e-06	0.0804105	265.823
CD11c+ CD62L- monocyte Absolute Count	ebi-a-GCST90001452	1	224272792	rs2404849	G	T	0.7463	3017	0.1532	0.03003	3.597e-07	0.092511	307.354
CD11c+ CD62L- monocyte Absolute Count	ebi-a-GCST90001452	1	86940820	rs1407142	C	T	0.9123	3017	0.201	0.04538	9.81296e-06	0.0804043	263.615
CD11c+ CD62L- monocyte Absolute Count	ebi-a-GCST90001452	1	89327063	rs72724781	G	A	0.0041	3017	0.9448	0.2002	2.46899e-06	0.0856316	282.358
CD11c+ CD62L- monocyte Absolute Count	ebi-a-GCST90001452	4	173569449	rs13104041	A	G	0.0073	3017	0.7057	0.155	5.49604e-06	0.0826336	271.582
CD11c+ CD62L- monocyte Absolute Count	ebi-a-GCST90001452	5	167349999	rs72835655	T	G	0.0595	3017	0.2484	0.05589	9.1071e-06	0.0806781	264.591
CD11c+ CD62L- monocyte Absolute Count	ebi-a-GCST90001452	7	23594922	rs11772116	C	G	0.0766	3017	0.225	0.04872	4.02402e-06	0.083811	275.806
CD11c+ CD62L- monocyte Absolute Count	ebi-a-GCST90001452	10	80852378	rs1268974	G	A	0.5486	3017	0.117	0.02571	5.50795e-06	0.082595	271.444
CD11c+ CD62L- monocyte Absolute Count	ebi-a-GCST90001452	10	85138481	rs72830905	G	C	0.0058	3017	0.7842	0.1758	8.43199e-06	0.0809722	265.641
CD11c+ CD62L- monocyte Absolute Count	ebi-a-GCST90001452	11	109986288	rs11213272	G	A	0.027	3017	0.3583	0.08017	8.13299e-06	0.0811255	266.188
CD11c+ CD62L- monocyte Absolute Count	ebi-a-GCST90001452	11	134569102	rs12277397	T	G	0.1178	3017	0.1808	0.0396	5.15395e-06	0.0828635	272.406
CD11c+ CD62L- monocyte Absolute Count	ebi-a-GCST90001452	12	26355696	rs76524078	A	G	0.0023	3017	1.307	0.2836	4.24004e-06	0.0836376	275.183
CD11c+ CD62L- monocyte Absolute Count	ebi-a-GCST90001452	12	69766606	rs113800324	T	C	0.05	3017	0.3099	0.05911	1.68298e-07	0.0950487	316.671
CD11c+ CD62L- monocyte Absolute Count	ebi-a-GCST90001452	14	69321561	rs4899265	C	A	0.3474	3017	0.1241	0.02747	6.43902e-06	0.0819982	269.307
CD11c+ CD62L- monocyte Absolute Count	ebi-a-GCST90001452	15	61748527	rs4359381	C	G	0.06	3017	0.2509	0.0547	4.70002e-06	0.0832453	273.775
CD11c+ CD62L- monocyte Absolute Count	ebi-a-GCST90001452	21	46373171	rs150248455	A	G	0.0673	3017	0.2439	0.05149	2.273e-06	0.0859479	283.499
CD11c+ CD62L- monocyte Absolute Count	ebi-a-GCST90001452	22	25622885	rs117545845	T	C	0.121	3017	0.1774	0.03948	7.29693e-06	0.0815612	267.744
CD11c+ CD62L- monocyte %monocyte	ebi-a-GCST90001453	1	56894640	rs116249234	A	G	0.0661	3040	0.245	0.0552	9.3981e-06	0.0802656	265.128
CD11c+ CD62L- monocyte %monocyte	ebi-a-GCST90001453	1	46613239	rs191730825	G	A	0.0293	3040	0.3846	0.08124	2.30399e-06	0.0855755	284.308
CD11c+ CD62L- monocyte %monocyte	ebi-a-GCST90001453	1	245721841	rs10924239	A	G	0.0993	3040	0.207	0.04455	3.51601e-06	0.0840023	278.602
CD11c+ CD62L- monocyte %monocyte	ebi-a-GCST90001453	2	47354461	rs114857887	A	G	0.0673	3040	0.2479	0.05444	5.49503e-06	0.0823356	272.578
CD11c+ CD62L- monocyte %monocyte	ebi-a-GCST90001453	2	220533049	rs10804278	T	C	0.387	3040	0.1244	0.02742	5.93595e-06	0.0820338	271.49
CD11c+ CD62L- monocyte %monocyte	ebi-a-GCST90001453	3	172744541	rs74610143	T	C	0.0125	3040	0.5956	0.1263	2.52203e-06	0.0852459	283.111
CD11c+ CD62L- monocyte %monocyte	ebi-a-GCST90001453	3	65576520	rs11921245	C	T	0.1456	3040	0.1689	0.03761	7.32302e-06	0.0812074	268.513
CD11c+ CD62L- monocyte %monocyte	ebi-a-GCST90001453	7	23594922	rs11772116	C	G	0.0766	3040	0.2479	0.05005	7.71703e-07	0.0895019	298.635
CD11c+ CD62L- monocyte %monocyte	ebi-a-GCST90001453	7	23486970	rs73073066	T	C	0.0229	3040	0.4544	0.08893	3.42997e-07	0.0923077	308.949
CD11c+ CD62L- monocyte %monocyte	ebi-a-GCST90001453	7	25070334	rs6963508	C	G	0.3854	3040	0.1216	0.02728	8.6451e-06	0.0806083	266.359
CD11c+ CD62L- monocyte %monocyte	ebi-a-GCST90001453	8	18298313	rs138091370	T	C	0.0133	3040	0.5229	0.1173	8.54594e-06	0.0806141	266.38
CD11c+ CD62L- monocyte %monocyte	ebi-a-GCST90001453	8	19326303	rs4922033	T	C	0.3901	3040	0.1227	0.02728	7.18208e-06	0.0813327	268.964
CD11c+ CD62L- monocyte %monocyte	ebi-a-GCST90001453	11	112076693	rs1469503	T	A	0.9564	3040	0.2989	0.06464	3.90796e-06	0.0836003	277.147
CD11c+ CD62L- monocyte %monocyte	ebi-a-GCST90001453	12	42973243	rs57566659	C	G	0.0462	3040	0.3077	0.06328	1.21599e-06	0.0878787	292.697
CD11c+ CD62L- monocyte %monocyte	ebi-a-GCST90001453	12	69744014	rs1800973	A	C	0.0831	3040	0.25	0.04806	2.10999e-07	0.0939587	315.048
CD11c+ CD62L- monocyte %monocyte	ebi-a-GCST90001453	15	37200279	rs62002392	G	A	0.1118	3040	0.1991	0.04263	3.12097e-06	0.0844323	280.16
CD11c+ CD62L- monocyte %monocyte	ebi-a-GCST90001453	17	45064678	rs4468691	G	A	0.7286	3040	0.1484	0.03016	9.12998e-07	0.088917	296.493
CD62L- HLA DR++ monocyte Absolute Count	ebi-a-GCST90001454	2	108022469	rs116605385	G	A	0.0133	3018	0.5218	0.1168	8.18898e-06	0.0810799	266.114
CD62L- HLA DR++ monocyte Absolute Count	ebi-a-GCST90001454	2	112941273	rs74805957	T	C	0.0396	3018	0.3042	0.06703	5.90704e-06	0.0823562	270.678
CD62L- HLA DR++ monocyte Absolute Count	ebi-a-GCST90001454	3	1641354	rs115431394	C	A	0.0096	3018	0.5986	0.134	8.26704e-06	0.0810745	266.094
CD62L- HLA DR++ monocyte Absolute Count	ebi-a-GCST90001454	3	61569753	rs1320172	T	C	0.2179	3018	0.1401	0.03165	9.92293e-06	0.080342	263.48
CD62L- HLA DR++ monocyte Absolute Count	ebi-a-GCST90001454	5	178631699	rs3797612	C	T	0.4606	3018	0.1137	0.02564	9.52906e-06	0.0804851	263.99
CD62L- HLA DR++ monocyte Absolute Count	ebi-a-GCST90001454	10	124167004	rs10887149	A	G	0.3101	3018	0.1276	0.02858	8.36392e-06	0.0810293	265.933
CD62L- HLA DR++ monocyte Absolute Count	ebi-a-GCST90001454	11	134566275	rs28680389	A	G	0.0747	3018	0.2396	0.04966	1.47299e-06	0.0875175	289.269
CD62L- HLA DR++ monocyte Absolute Count	ebi-a-GCST90001454	12	108746427	rs938447	C	T	0.6473	3018	0.1364	0.02743	6.93905e-07	0.0901778	298.934
CD62L- HLA DR++ monocyte Absolute Count	ebi-a-GCST90001454	14	69321561	rs4899265	C	A	0.3474	3018	0.1267	0.02759	4.52699e-06	0.083329	274.166
CD62L- HLA DR++ monocyte Absolute Count	ebi-a-GCST90001454	14	53831558	rs139554006	A	G	0.0255	3018	0.3934	0.08287	2.16501e-06	0.0861202	284.215
CD62L- HLA DR++ monocyte Absolute Count	ebi-a-GCST90001454	15	88341038	rs144348353	T	G	0.0295	3018	0.3569	0.07891	6.31393e-06	0.0820788	269.685
CD62L- HLA DR++ monocyte Absolute Count	ebi-a-GCST90001454	22	25622885	rs117545845	T	C	0.1209	3018	0.1995	0.03962	5.04696e-07	0.0913051	303.046
CD62L- HLA DR++ monocyte %monocyte	ebi-a-GCST90001455	1	89120861	rs76234991	T	A	0.0178	3041	0.4559	0.1027	9.40005e-06	0.0802658	265.215
CD62L- HLA DR++ monocyte %monocyte	ebi-a-GCST90001455	2	12351867	rs4668750	A	G	0.0524	3041	0.2764	0.05873	2.63299e-06	0.085062	282.537
CD62L- HLA DR++ monocyte %monocyte	ebi-a-GCST90001455	2	145504787	rs6430066	C	T	0.329	3041	0.1271	0.02872	9.97493e-06	0.0800204	264.334
CD62L- HLA DR++ monocyte %monocyte	ebi-a-GCST90001455	3	9386094	rs2955643	A	G	0.4513	3041	0.1248	0.02633	2.23501e-06	0.0856641	284.724
CD62L- HLA DR++ monocyte %monocyte	ebi-a-GCST90001455	3	188135783	rs12485444	A	T	0.4742	3041	0.1287	0.02682	1.67302e-06	0.0867192	288.564
CD62L- HLA DR++ monocyte %monocyte	ebi-a-GCST90001455	7	50641329	rs4947401	C	T	0.5952	3041	0.1246	0.02794	8.569e-06	0.0806325	266.533
CD62L- HLA DR++ monocyte %monocyte	ebi-a-GCST90001455	9	85828008	rs1969797	A	T	0.0064	3041	0.807	0.1756	4.49097e-06	0.0830768	275.345
CD62L- HLA DR++ monocyte %monocyte	ebi-a-GCST90001455	14	31868358	rs35079623	C	T	0.0344	3041	0.3488	0.07433	2.80899e-06	0.0848163	281.645
CD62L- HLA DR++ monocyte %monocyte	ebi-a-GCST90001455	19	2560423	rs765044	G	T	0.2292	3041	0.1523	0.03151	1.40101e-06	0.087342	290.834
CD62L- HLA DR++ monocyte %monocyte	ebi-a-GCST90001455	22	26322953	rs5761319	T	A	0.479	3041	0.1333	0.02676	6.65503e-07	0.0899939	300.538
CD11c+ HLA DR++ monocyte Absolute Count	ebi-a-GCST90001456	1	229571061	rs506388	G	T	0.632	3019	0.1258	0.02806	7.66408e-06	0.0813511	267.171
CD11c+ HLA DR++ monocyte Absolute Count	ebi-a-GCST90001456	1	103631826	rs561934182	G	C	0.0035	3019	1.163	0.2505	3.61302e-06	0.0842245	277.476
CD11c+ HLA DR++ monocyte Absolute Count	ebi-a-GCST90001456	1	224272792	rs2404849	G	T	0.7464	3019	0.1466	0.03065	1.79602e-06	0.0867512	286.59
CD11c+ HLA DR++ monocyte Absolute Count	ebi-a-GCST90001456	1	76985141	rs116484930	T	C	0.0012	3019	1.839	0.4029	5.22601e-06	0.0828138	272.408
CD11c+ HLA DR++ monocyte Absolute Count	ebi-a-GCST90001456	3	172744541	rs74610143	T	C	0.0124	3019	0.5811	0.1256	3.83902e-06	0.0839341	276.431
CD11c+ HLA DR++ monocyte Absolute Count	ebi-a-GCST90001456	6	47216562	rs2295270	A	G	0.19	3019	0.1631	0.03419	1.91898e-06	0.0865238	285.768
CD11c+ HLA DR++ monocyte Absolute Count	ebi-a-GCST90001456	11	134569102	rs12277397	T	G	0.1179	3019	0.1863	0.04033	4e-06	0.0838043	275.965
CD11c+ HLA DR++ monocyte Absolute Count	ebi-a-GCST90001456	22	25622885	rs117545845	T	C	0.1211	3019	0.189	0.04018	2.678e-06	0.0853252	281.44
CD11c+ HLA DR++ monocyte %monocyte	ebi-a-GCST90001457	1	56892198	rs77361483	T	C	0.0661	3042	0.2544	0.05533	4.45502e-06	0.0831026	275.529
CD11c+ HLA DR++ monocyte %monocyte	ebi-a-GCST90001457	1	46613239	rs191730825	G	A	0.0293	3042	0.3732	0.08142	4.74799e-06	0.0828473	274.606
CD11c+ HLA DR++ monocyte %monocyte	ebi-a-GCST90001457	3	172744541	rs74610143	T	C	0.0125	3042	0.6697	0.1264	1.26101e-07	0.0956534	321.543
CD11c+ HLA DR++ monocyte %monocyte	ebi-a-GCST90001457	4	141946812	rs76838015	A	G	0.0003	3042	3.194	0.7173	8.7579e-06	0.0804981	266.138
CD11c+ HLA DR++ monocyte %monocyte	ebi-a-GCST90001457	7	24465888	rs6942832	T	A	0.4196	3042	0.1238	0.02716	5.39498e-06	0.0823901	272.955
CD11c+ HLA DR++ monocyte %monocyte	ebi-a-GCST90001457	7	23629053	rs78175301	G	A	0.0251	3042	0.4043	0.0873	3.78504e-06	0.0837001	277.691
CD11c+ HLA DR++ monocyte %monocyte	ebi-a-GCST90001457	11	112076693	rs1469503	T	A	0.9564	3042	0.304	0.06476	2.80498e-06	0.0848324	281.796
CD11c+ HLA DR++ monocyte %monocyte	ebi-a-GCST90001457	11	80035628	rs117853201	A	G	0.0074	3042	0.6992	0.1547	6.47307e-06	0.0816996	270.464
CD11c+ HLA DR++ monocyte %monocyte	ebi-a-GCST90001457	20	5465449	rs6038180	C	T	0.2936	3042	0.1304	0.02905	7.41293e-06	0.0811447	268.464
Myeloid Dendritic Cell Absolute Count	ebi-a-GCST90001458	1	159913388	rs1316275	A	G	0.3671	3387	0.1181	0.02614	6.44496e-06	0.0774211	284.063
Myeloid Dendritic Cell Absolute Count	ebi-a-GCST90001458	1	160940671	rs191217950	A	G	0.0096	3387	0.7508	0.1289	6.186e-09	0.0996154	374.505
Myeloid Dendritic Cell Absolute Count	ebi-a-GCST90001458	1	161742271	rs112750600	T	C	0.0114	3387	0.607	0.1176	2.58702e-07	0.0883689	328.125
Myeloid Dendritic Cell Absolute Count	ebi-a-GCST90001458	1	73622958	rs141320646	A	G	0.005	3387	0.8749	0.1843	2.14501e-06	0.0813229	299.646
Myeloid Dendritic Cell Absolute Count	ebi-a-GCST90001458	1	161969322	rs7527826	A	G	0.4474	3387	0.1275	0.02592	9.12704e-07	0.084246	311.407
Myeloid Dendritic Cell Absolute Count	ebi-a-GCST90001458	1	161058351	rs75072970	C	T	0.0531	3387	0.3859	0.05732	1.93999e-11	0.114948	439.634
Myeloid Dendritic Cell Absolute Count	ebi-a-GCST90001458	1	161526397	rs71632979	G	A	0.2449	3387	0.6546	0.02797	2.29087e-112	0.373196	2015.41
Myeloid Dendritic Cell Absolute Count	ebi-a-GCST90001458	1	161741911	rs76652463	A	G	0.0559	3387	0.261	0.05498	2.13599e-06	0.0813234	299.648
Myeloid Dendritic Cell Absolute Count	ebi-a-GCST90001458	1	161884403	rs114676248	C	T	0.0627	3387	0.5728	0.0543	1.27791e-25	0.178402	735.021
Myeloid Dendritic Cell Absolute Count	ebi-a-GCST90001458	1	162125244	rs35211479	G	T	0.7189	3387	0.1649	0.02937	2.13201e-08	0.096056	359.701
Myeloid Dendritic Cell Absolute Count	ebi-a-GCST90001458	1	161675994	rs72704075	T	C	0.0267	3387	0.6156	0.07661	1.26911e-15	0.136814	536.519
Myeloid Dendritic Cell Absolute Count	ebi-a-GCST90001458	1	161724826	rs71634909	A	G	0.1054	3387	0.2483	0.04234	4.93901e-09	0.100289	377.317
Myeloid Dendritic Cell Absolute Count	ebi-a-GCST90001458	1	160154324	rs4656251	G	A	0.5654	3387	0.1358	0.02624	2.39701e-07	0.0886023	329.076
Myeloid Dendritic Cell Absolute Count	ebi-a-GCST90001458	1	160733216	rs79017888	C	G	0.0165	3387	0.4741	0.09991	2.171e-06	0.0812909	299.518
Myeloid Dendritic Cell Absolute Count	ebi-a-GCST90001458	1	161093137	rs78180560	G	A	0.0647	3387	0.3578	0.05304	1.79102e-11	0.115175	440.615
Myeloid Dendritic Cell Absolute Count	ebi-a-GCST90001458	1	161388960	rs4326638	C	T	0.7285	3387	0.2123	0.02844	1.05706e-13	0.127261	493.594
Myeloid Dendritic Cell Absolute Count	ebi-a-GCST90001458	1	162343334	rs12036432	A	C	0.3102	3387	0.1352	0.02725	7.34598e-07	0.0849684	314.326
Myeloid Dendritic Cell Absolute Count	ebi-a-GCST90001458	1	160483800	rs35161722	T	C	0.0232	3387	0.4292	0.08648	7.26608e-07	0.0849944	314.431
Myeloid Dendritic Cell Absolute Count	ebi-a-GCST90001458	1	161258765	rs9651035	T	C	0.3249	3387	0.256	0.02747	2.04597e-20	0.158162	635.962
Myeloid Dendritic Cell Absolute Count	ebi-a-GCST90001458	1	160792263	rs551882	C	A	0.408	3387	0.1668	0.02629	2.53998e-10	0.108407	411.577
Myeloid Dendritic Cell Absolute Count	ebi-a-GCST90001458	1	162908459	rs34622012	G	A	0.1202	3387	0.2123	0.03878	4.701e-08	0.0936804	349.886
Myeloid Dendritic Cell Absolute Count	ebi-a-GCST90001458	1	161274311	rs7532602	A	G	0.1916	3387	0.3352	0.03262	2.04597e-24	0.173928	712.707
Myeloid Dendritic Cell Absolute Count	ebi-a-GCST90001458	1	163307754	rs4657262	G	A	0.0601	3387	0.2468	0.05345	4.04203e-06	0.0791142	290.809
Myeloid Dendritic Cell Absolute Count	ebi-a-GCST90001458	1	161700679	rs1503813	G	A	0.2792	3387	0.1743	0.02853	1.11199e-09	0.104432	394.726
Myeloid Dendritic Cell Absolute Count	ebi-a-GCST90001458	1	162250009	rs6671271	A	G	0.0261	3387	0.3623	0.0793	5.09096e-06	0.0782854	287.503
Myeloid Dendritic Cell Absolute Count	ebi-a-GCST90001458	1	161181134	rs76265753	T	C	0.021	3387	0.4798	0.08913	7.81394e-08	0.092131	343.512
Myeloid Dendritic Cell Absolute Count	ebi-a-GCST90001458	2	40026310	rs142472859	C	T	0.0061	3387	0.7935	0.1634	1.25401e-06	0.0831779	307.101
Myeloid Dendritic Cell Absolute Count	ebi-a-GCST90001458	2	40472950	rs72794768	A	C	0.012	3387	0.5531	0.1168	2.27002e-06	0.0811237	298.847
Myeloid Dendritic Cell Absolute Count	ebi-a-GCST90001458	5	112543958	rs79275634	A	G	0.0106	3387	0.574	0.1265	5.90704e-06	0.0777544	285.389
Myeloid Dendritic Cell Absolute Count	ebi-a-GCST90001458	8	38806068	rs62504404	A	G	0.4846	3387	0.1205	0.0252	1.81301e-06	0.0819116	302.009
Myeloid Dendritic Cell Absolute Count	ebi-a-GCST90001458	8	73348626	rs16938204	T	C	0.2938	3387	0.1297	0.02755	2.60898e-06	0.0806533	296.962
Myeloid Dendritic Cell Absolute Count	ebi-a-GCST90001458	11	34866130	rs17711429	G	A	0.0214	3387	0.3915	0.08829	9.54707e-06	0.0759947	278.399
Myeloid Dendritic Cell Absolute Count	ebi-a-GCST90001458	19	4079922	rs1664690	T	A	0.9117	3387	0.1978	0.04469	9.85099e-06	0.0758549	277.845
Myeloid Dendritic Cell Absolute Count	ebi-a-GCST90001458	20	2470273	rs147431504	G	C	0.0038	3387	0.9423	0.2032	3.642e-06	0.0794531	292.162
Myeloid Dendritic Cell %Dendritic Cell	ebi-a-GCST90001459	1	162360279	rs164423	G	A	0.6026	3410	0.1278	0.02661	1.62301e-06	0.081992	304.386
Myeloid Dendritic Cell %Dendritic Cell	ebi-a-GCST90001459	1	160972255	rs143140559	T	C	0.0094	3410	0.6438	0.1286	5.78496e-07	0.0854416	318.388
Myeloid Dendritic Cell %Dendritic Cell	ebi-a-GCST90001459	1	161388960	rs4326638	C	T	0.729	3410	0.1726	0.02881	2.32097e-09	0.102088	387.47
Myeloid Dendritic Cell %Dendritic Cell	ebi-a-GCST90001459	1	161526397	rs71632979	G	A	0.2447	3410	0.6258	0.0287	8.46058e-99	0.349901	1834.28
Myeloid Dendritic Cell %Dendritic Cell	ebi-a-GCST90001459	1	160483800	rs35161722	T	C	0.0232	3410	0.5186	0.08713	2.90898e-09	0.101431	384.696
Myeloid Dendritic Cell %Dendritic Cell	ebi-a-GCST90001459	1	161567067	rs61801824	A	T	0.7673	3410	0.1622	0.031	1.78201e-07	0.0892693	334.05
Myeloid Dendritic Cell %Dendritic Cell	ebi-a-GCST90001459	1	161730198	rs12756470	C	G	0.0696	3410	0.2726	0.05163	1.366e-07	0.0900751	337.364
Myeloid Dendritic Cell %Dendritic Cell	ebi-a-GCST90001459	1	160353789	rs143032729	G	A	0.0326	3410	0.3784	0.07426	3.66699e-07	0.0869557	324.568
Myeloid Dendritic Cell %Dendritic Cell	ebi-a-GCST90001459	1	161181134	rs76265753	T	C	0.021	3410	0.4294	0.09016	1.98999e-06	0.0813126	301.641
Myeloid Dendritic Cell %Dendritic Cell	ebi-a-GCST90001459	1	161675994	rs72704075	T	C	0.0267	3410	0.6081	0.077	3.7949e-15	0.134059	527.604
Myeloid Dendritic Cell %Dendritic Cell	ebi-a-GCST90001459	1	160154324	rs4656251	G	A	0.5642	3410	0.12	0.02651	6.23003e-06	0.0773072	285.537
Myeloid Dendritic Cell %Dendritic Cell	ebi-a-GCST90001459	1	161093137	rs78180560	G	A	0.0642	3410	0.3092	0.05367	9.08406e-09	0.0982095	371.148
Myeloid Dendritic Cell %Dendritic Cell	ebi-a-GCST90001459	1	161274311	rs7532602	A	G	0.1918	3410	0.3065	0.03314	3.84415e-20	0.156475	632.189
Myeloid Dendritic Cell %Dendritic Cell	ebi-a-GCST90001459	1	161492644	rs6678239	G	C	0.7139	3410	0.2023	0.02868	2.10814e-12	0.119955	464.531
Myeloid Dendritic Cell %Dendritic Cell	ebi-a-GCST90001459	1	161700679	rs1503813	G	A	0.2792	3410	0.1612	0.02898	2.84997e-08	0.0948537	357.137
Myeloid Dendritic Cell %Dendritic Cell	ebi-a-GCST90001459	1	161258765	rs9651035	T	C	0.3249	3410	0.184	0.02797	5.48403e-11	0.111979	429.746
Myeloid Dendritic Cell %Dendritic Cell	ebi-a-GCST90001459	1	160801046	rs480104	G	C	0.1745	3410	0.1758	0.03494	5.15003e-07	0.0858695	320.133
Myeloid Dendritic Cell %Dendritic Cell	ebi-a-GCST90001459	1	161570970	rs546183406	T	G	0.0718	3410	0.4853	0.05094	2.9703e-21	0.161062	654.281
Myeloid Dendritic Cell %Dendritic Cell	ebi-a-GCST90001459	1	161969322	rs7527826	A	G	0.4479	3410	0.1233	0.02617	2.56201e-06	0.0804451	298.141
Myeloid Dendritic Cell %Dendritic Cell	ebi-a-GCST90001459	1	161058351	rs75072970	C	T	0.0531	3410	0.2837	0.05799	1.04299e-06	0.0835097	310.534
Myeloid Dendritic Cell %Dendritic Cell	ebi-a-GCST90001459	1	163307754	rs4657262	G	A	0.0598	3410	0.2396	0.05384	8.8959e-06	0.0760105	280.354
Myeloid Dendritic Cell %Dendritic Cell	ebi-a-GCST90001459	2	40026310	rs142472859	C	T	0.006	3410	0.7369	0.1648	8.07402e-06	0.0763715	281.795
Myeloid Dendritic Cell %Dendritic Cell	ebi-a-GCST90001459	3	151963160	rs62272723	T	G	0.0501	3410	0.2972	0.05987	7.26708e-07	0.0847277	315.482
Myeloid Dendritic Cell %Dendritic Cell	ebi-a-GCST90001459	6	36323614	rs114586806	T	C	0.0292	3410	0.3577	0.07639	2.93299e-06	0.079954	296.163
Myeloid Dendritic Cell %Dendritic Cell	ebi-a-GCST90001459	6	22056131	rs196051	G	A	0.3971	3410	0.1185	0.02668	9.16495e-06	0.0758629	279.764
Myeloid Dendritic Cell %Dendritic Cell	ebi-a-GCST90001459	7	50307710	rs876036	C	T	0.2645	3410	0.1584	0.02961	9.42193e-08	0.0912538	342.222
Myeloid Dendritic Cell %Dendritic Cell	ebi-a-GCST90001459	8	71747316	rs17767335	C	T	0.0023	3410	1.198	0.2622	5.08698e-06	0.0780276	288.423
Myeloid Dendritic Cell %Dendritic Cell	ebi-a-GCST90001459	9	110467582	rs1330145	G	T	0.5802	3410	0.1193	0.02592	4.35101e-06	0.0785977	290.71
Myeloid Dendritic Cell %Dendritic Cell	ebi-a-GCST90001459	10	122700529	rs4752481	T	G	0.4535	3410	0.1266	0.02587	1.034e-06	0.0835347	310.635
Myeloid Dendritic Cell %Dendritic Cell	ebi-a-GCST90001459	13	44765322	rs73180904	T	C	0.0842	3410	0.2116	0.04675	6.223e-06	0.0773006	285.511
Myeloid Dendritic Cell %Dendritic Cell	ebi-a-GCST90001459	17	12078483	rs79631949	T	C	0.0136	3410	0.5111	0.1141	7.71099e-06	0.076506	282.333
Plasmacytoid Dendritic Cell Absolute Count	ebi-a-GCST90001460	2	111927379	rs6708784	G	A	0.4784	3374	0.1169	0.02406	1.243e-06	0.0833797	306.731
Plasmacytoid Dendritic Cell Absolute Count	ebi-a-GCST90001460	2	85696551	rs12616455	A	G	0.7121	3374	0.1321	0.02633	5.57301e-07	0.0860782	317.594
Plasmacytoid Dendritic Cell Absolute Count	ebi-a-GCST90001460	2	136580287	rs2164210	C	T	0.3244	3374	0.1937	0.02628	2.11787e-13	0.125919	485.764
Plasmacytoid Dendritic Cell Absolute Count	ebi-a-GCST90001460	3	104696995	rs77908862	C	T	0.071	3374	0.2251	0.04706	1.79399e-06	0.082094	301.579
Plasmacytoid Dendritic Cell Absolute Count	ebi-a-GCST90001460	5	176855627	rs2545798	A	T	0.4813	3374	0.1163	0.02379	1.05201e-06	0.0838896	308.779
Plasmacytoid Dendritic Cell Absolute Count	ebi-a-GCST90001460	5	36514924	rs62354582	T	C	0.0133	3374	0.5481	0.1034	1.245e-07	0.0909062	337.188
Plasmacytoid Dendritic Cell Absolute Count	ebi-a-GCST90001460	8	34472241	rs117039412	A	T	0.0007	3374	2.012	0.4152	1.31701e-06	0.083161	305.854
Plasmacytoid Dendritic Cell Absolute Count	ebi-a-GCST90001460	8	131805603	rs11776881	C	A	0.4092	3374	0.1139	0.02439	3.14101e-06	0.0801619	293.863
Plasmacytoid Dendritic Cell Absolute Count	ebi-a-GCST90001460	11	80180769	rs55901425	C	T	0.0028	3374	1.044	0.2255	3.81101e-06	0.0794757	291.13
Plasmacytoid Dendritic Cell Absolute Count	ebi-a-GCST90001460	12	101344076	rs117839924	C	T	0.0015	3374	1.338	0.2948	5.868e-06	0.0779224	284.959
Plasmacytoid Dendritic Cell Absolute Count	ebi-a-GCST90001460	12	53745426	rs117112573	C	G	0.0202	3374	0.3807	0.0838	5.73694e-06	0.0779956	285.249
Plasmacytoid Dendritic Cell Absolute Count	ebi-a-GCST90001460	13	101828654	rs17582557	C	T	0.0169	3374	0.4301	0.09125	2.54302e-06	0.0809034	296.82
Plasmacytoid Dendritic Cell Absolute Count	ebi-a-GCST90001460	14	62358847	rs217667	T	C	0.1457	3374	0.1614	0.03341	1.424e-06	0.0829059	304.831
Plasmacytoid Dendritic Cell Absolute Count	ebi-a-GCST90001460	15	43005653	rs138423727	C	T	0.0313	3374	0.3131	0.06882	5.55405e-06	0.078108	285.695
Plasmacytoid Dendritic Cell Absolute Count	ebi-a-GCST90001460	16	83921634	rs147983983	G	T	0.0319	3374	0.3127	0.06932	6.69499e-06	0.0774496	283.085
Plasmacytoid Dendritic Cell Absolute Count	ebi-a-GCST90001460	17	70427321	rs16977238	A	G	0.1432	3374	0.152	0.034	8.07105e-06	0.0767605	280.357
Plasmacytoid Dendritic Cell Absolute Count	ebi-a-GCST90001460	18	51412543	rs10853636	G	A	0.4413	3374	0.1138	0.02422	2.72703e-06	0.0806505	295.811
Dendritic Cell Absolute Count	ebi-a-GCST90001461	1	160154324	rs4656251	G	A	0.5659	3374	0.1273	0.02603	1.041e-06	0.083922	308.909
Dendritic Cell Absolute Count	ebi-a-GCST90001461	1	160792263	rs551882	C	A	0.408	3374	0.1512	0.02613	7.94804e-09	0.0991569	371.16
Dendritic Cell Absolute Count	ebi-a-GCST90001461	1	161484175	rs6427596	T	G	0.6417	3374	0.2004	0.0267	7.73215e-14	0.128187	495.803
Dendritic Cell Absolute Count	ebi-a-GCST90001461	1	160940671	rs191217950	A	G	0.0096	3374	0.6722	0.127	1.276e-07	0.0907725	336.643
Dendritic Cell Absolute Count	ebi-a-GCST90001461	1	161884403	rs114676248	C	T	0.0628	3374	0.524	0.05389	4.65157e-22	0.165148	667.042
Dendritic Cell Absolute Count	ebi-a-GCST90001461	1	161181134	rs76265753	T	C	0.021	3374	0.4289	0.08825	1.224e-06	0.083403	306.825
Dendritic Cell Absolute Count	ebi-a-GCST90001461	1	161258765	rs9651035	T	C	0.3251	3374	0.2381	0.02728	4.00498e-18	0.148635	588.697
Dendritic Cell Absolute Count	ebi-a-GCST90001461	1	161274311	rs7532602	A	G	0.1921	3374	0.2854	0.03248	2.43613e-18	0.149616	593.268
Dendritic Cell Absolute Count	ebi-a-GCST90001461	1	161969322	rs7527826	A	G	0.4472	3374	0.1186	0.02571	4.11803e-06	0.0791904	289.995
Dendritic Cell Absolute Count	ebi-a-GCST90001461	1	162908459	rs34622012	G	A	0.1199	3374	0.1977	0.03844	2.85601e-07	0.0882232	326.273
Dendritic Cell Absolute Count	ebi-a-GCST90001461	1	161388960	rs4326638	C	T	0.7294	3374	0.1961	0.02821	4.37119e-12	0.118861	454.867
Dendritic Cell Absolute Count	ebi-a-GCST90001461	1	161515326	rs55971447	T	C	0.2358	3374	0.5889	0.02846	1.19812e-89	0.335664	1703.75
Dendritic Cell Absolute Count	ebi-a-GCST90001461	1	161675994	rs72704075	T	C	0.0268	3374	0.5368	0.07577	1.6959e-12	0.121105	464.637
Dendritic Cell Absolute Count	ebi-a-GCST90001461	1	161093137	rs78180560	G	A	0.0648	3374	0.3252	0.05249	6.53206e-10	0.106089	400.19
Dendritic Cell Absolute Count	ebi-a-GCST90001461	1	161058351	rs75072970	C	T	0.0532	3374	0.3483	0.05681	9.7389e-10	0.104997	395.586
Dendritic Cell Absolute Count	ebi-a-GCST90001461	1	161741911	rs76652463	A	G	0.056	3374	0.2702	0.05435	6.99101e-07	0.0853014	314.46
Dendritic Cell Absolute Count	ebi-a-GCST90001461	1	161704111	rs11810305	A	G	0.2787	3374	0.1591	0.02841	2.33297e-08	0.0959942	358.064
Dendritic Cell Absolute Count	ebi-a-GCST90001461	1	120123990	rs12144062	T	C	0.1464	3374	0.1591	0.03557	8.00295e-06	0.0767994	280.511
Dendritic Cell Absolute Count	ebi-a-GCST90001461	1	162125244	rs35211479	G	T	0.7192	3374	0.153	0.0292	1.69001e-07	0.0898678	332.956
Dendritic Cell Absolute Count	ebi-a-GCST90001461	1	161937774	rs71639910	A	G	0.0688	3374	0.2758	0.05031	4.49697e-08	0.0939874	349.802
Dendritic Cell Absolute Count	ebi-a-GCST90001461	1	161742271	rs112750600	T	C	0.0114	3374	0.5724	0.1163	9.05795e-07	0.0844543	311.049
Dendritic Cell Absolute Count	ebi-a-GCST90001461	1	162343334	rs12036432	A	C	0.3103	3374	0.1381	0.02696	3.16301e-07	0.0878713	324.847
Dendritic Cell Absolute Count	ebi-a-GCST90001461	2	40113977	rs146068392	G	C	0.0095	3374	0.5793	0.1277	5.93403e-06	0.0778839	284.806
Dendritic Cell Absolute Count	ebi-a-GCST90001461	2	136557319	rs2322660	T	C	0.3254	3374	0.1262	0.02779	5.77205e-06	0.0779656	285.13
Dendritic Cell Absolute Count	ebi-a-GCST90001461	2	141286741	rs77405243	G	A	0.0133	3374	0.4976	0.1124	9.80189e-06	0.0760172	277.419
Dendritic Cell Absolute Count	ebi-a-GCST90001461	2	47496463	rs7355664	C	G	0.4502	3374	0.1158	0.0251	4.08498e-06	0.0791999	290.033
Dendritic Cell Absolute Count	ebi-a-GCST90001461	3	31185662	rs6782857	A	G	0.1101	3374	0.1846	0.04063	5.74103e-06	0.0780038	285.282
Dendritic Cell Absolute Count	ebi-a-GCST90001461	5	30878060	rs11748731	T	C	0.0362	3374	0.3124	0.06744	3.75396e-06	0.0795192	291.303
Dendritic Cell Absolute Count	ebi-a-GCST90001461	5	112543958	rs79275634	A	G	0.0107	3374	0.5945	0.1248	1.98299e-06	0.0817593	300.24
Dendritic Cell Absolute Count	ebi-a-GCST90001461	6	3870889	rs2490034	A	G	0.7432	3374	0.1328	0.02893	4.60596e-06	0.0788049	288.462
Dendritic Cell Absolute Count	ebi-a-GCST90001461	8	38450584	rs10111943	C	G	0.0883	3374	0.1992	0.04486	9.22699e-06	0.0762466	278.325
Dendritic Cell Absolute Count	ebi-a-GCST90001461	8	73320315	rs28854187	A	G	0.2964	3374	0.1282	0.02716	2.452e-06	0.0810185	297.28
Dendritic Cell Absolute Count	ebi-a-GCST90001461	8	38806068	rs62504404	A	G	0.4843	3374	0.125	0.02491	5.47797e-07	0.0860948	317.661
Dendritic Cell Absolute Count	ebi-a-GCST90001461	9	88411604	rs138192280	T	C	0.1679	3374	0.1545	0.0336	4.39805e-06	0.0789384	288.993
Dendritic Cell Absolute Count	ebi-a-GCST90001461	20	2470273	rs147431504	G	C	0.0039	3374	0.9392	0.2001	2.78298e-06	0.0805662	295.475
CD62L- Dendritic Cell Absolute Count	ebi-a-GCST90001462	1	161884403	rs114676248	C	T	0.0627	3387	0.677	0.05413	4.01606e-35	0.210166	900.709
CD62L- Dendritic Cell Absolute Count	ebi-a-GCST90001462	1	162908459	rs34622012	G	A	0.1202	3387	0.2233	0.03889	1.01599e-08	0.0982125	368.656
CD62L- Dendritic Cell Absolute Count	ebi-a-GCST90001462	1	163307754	rs4657262	G	A	0.0601	3387	0.2452	0.05363	5.00599e-06	0.0783423	287.73
CD62L- Dendritic Cell Absolute Count	ebi-a-GCST90001462	1	160483800	rs35161722	T	C	0.0232	3387	0.4332	0.08676	6.22902e-07	0.0855059	316.5
CD62L- Dendritic Cell Absolute Count	ebi-a-GCST90001462	1	157377438	rs138501634	G	A	0.0134	3387	0.5247	0.1164	6.80002e-06	0.0772466	283.369
CD62L- Dendritic Cell Absolute Count	ebi-a-GCST90001462	1	161484175	rs6427596	T	G	0.641	3387	0.3252	0.02664	1.43516e-33	0.205344	874.705
CD62L- Dendritic Cell Absolute Count	ebi-a-GCST90001462	1	161258765	rs9651035	T	C	0.3249	3387	0.3085	0.02741	6.95344e-29	0.189928	793.641
CD62L- Dendritic Cell Absolute Count	ebi-a-GCST90001462	1	161526397	rs71632979	G	A	0.2449	3387	0.7524	0.02735	1.40281e-150	0.427461	2527.26
CD62L- Dendritic Cell Absolute Count	ebi-a-GCST90001462	1	161181134	rs76265753	T	C	0.021	3387	0.5188	0.08937	7.01601e-09	0.0992837	373.12
CD62L- Dendritic Cell Absolute Count	ebi-a-GCST90001462	1	164795440	rs72698314	G	A	0.043	3387	0.2921	0.0628	3.43202e-06	0.079691	293.112
CD62L- Dendritic Cell Absolute Count	ebi-a-GCST90001462	1	160353789	rs143032729	G	A	0.0326	3387	0.3639	0.07384	8.70102e-07	0.0844031	312.042
CD62L- Dendritic Cell Absolute Count	ebi-a-GCST90001462	1	161969322	rs7527826	A	G	0.4474	3387	0.1632	0.02595	3.62802e-10	0.107468	407.583
CD62L- Dendritic Cell Absolute Count	ebi-a-GCST90001462	1	160941118	rs115901521	A	G	0.1107	3387	0.2317	0.0419	3.43297e-08	0.0946193	353.759
CD62L- Dendritic Cell Absolute Count	ebi-a-GCST90001462	1	161234796	rs2501880	A	G	0.1786	3387	0.3392	0.03292	1.56495e-24	0.174386	714.977
CD62L- Dendritic Cell Absolute Count	ebi-a-GCST90001462	1	161675994	rs72704075	T	C	0.0267	3387	0.6575	0.07676	1.6099e-17	0.145655	577.099
CD62L- Dendritic Cell Absolute Count	ebi-a-GCST90001462	1	162125244	rs35211479	G	T	0.7189	3387	0.1669	0.02946	1.60498e-08	0.0969159	363.267
CD62L- Dendritic Cell Absolute Count	ebi-a-GCST90001462	1	162343334	rs12036432	A	C	0.3102	3387	0.131	0.02735	1.73101e-06	0.082048	302.557
CD62L- Dendritic Cell Absolute Count	ebi-a-GCST90001462	1	162256847	rs56128851	A	G	0.0165	3387	0.5156	0.1014	3.93904e-07	0.0870649	322.821
CD62L- Dendritic Cell Absolute Count	ebi-a-GCST90001462	1	161854935	rs111274042	C	T	0.0114	3387	0.6133	0.1182	2.21498e-07	0.0888292	330.001
CD62L- Dendritic Cell Absolute Count	ebi-a-GCST90001462	1	161058351	rs75072970	C	T	0.0531	3387	0.4289	0.05742	1.01789e-13	0.12734	493.943
CD62L- Dendritic Cell Absolute Count	ebi-a-GCST90001462	1	161384355	rs6670076	A	C	0.3299	3387	0.3368	0.02749	8.64172e-34	0.206061	878.553
CD62L- Dendritic Cell Absolute Count	ebi-a-GCST90001462	1	160154324	rs4656251	G	A	0.5654	3387	0.1357	0.02633	2.72797e-07	0.0882373	327.589
CD62L- Dendritic Cell Absolute Count	ebi-a-GCST90001462	1	161700679	rs1503813	G	A	0.2792	3387	0.2208	0.02853	1.30197e-14	0.131859	514.136
CD62L- Dendritic Cell Absolute Count	ebi-a-GCST90001462	1	161716690	rs71634908	A	G	0.0697	3387	0.3602	0.05096	1.89889e-12	0.120602	464.223
CD62L- Dendritic Cell Absolute Count	ebi-a-GCST90001462	1	159623952	rs12566873	A	C	0.0802	3387	0.2227	0.04713	2.398e-06	0.0809498	298.15
CD62L- Dendritic Cell Absolute Count	ebi-a-GCST90001462	1	160794456	rs556810	G	A	0.4073	3387	0.1498	0.02643	1.57801e-08	0.0969581	363.442
CD62L- Dendritic Cell Absolute Count	ebi-a-GCST90001462	1	161741911	rs76652463	A	G	0.0559	3387	0.268	0.05515	1.236e-06	0.0832339	307.327
CD62L- Dendritic Cell Absolute Count	ebi-a-GCST90001462	1	157299458	rs12128746	T	C	0.2622	3387	0.1352	0.02914	3.64301e-06	0.0794934	292.323
CD62L- Dendritic Cell Absolute Count	ebi-a-GCST90001462	1	157464822	rs113248693	G	A	0.0068	3387	0.6824	0.1496	5.28397e-06	0.0781623	287.013
CD62L- Dendritic Cell Absolute Count	ebi-a-GCST90001462	1	160733216	rs79017888	C	G	0.0165	3387	0.5439	0.1001	5.97902e-08	0.0929865	347.028
CD62L- Dendritic Cell Absolute Count	ebi-a-GCST90001462	1	160940671	rs191217950	A	G	0.0096	3387	0.7543	0.1293	5.90405e-09	0.0997686	375.144
CD62L- Dendritic Cell Absolute Count	ebi-a-GCST90001462	3	163257483	rs9855547	G	T	0.8091	3387	0.1447	0.03248	8.67801e-06	0.0763491	279.804
CD62L- Dendritic Cell Absolute Count	ebi-a-GCST90001462	9	1642516	rs771894	A	G	0.0602	3387	0.2383	0.05385	9.91402e-06	0.0758414	277.791
CD62L- Dendritic Cell Absolute Count	ebi-a-GCST90001462	11	19877912	rs116910026	T	C	0.0512	3387	0.2767	0.05667	1.09401e-06	0.0836282	308.915
CD62L- Dendritic Cell Absolute Count	ebi-a-GCST90001462	12	127036033	rs73231298	A	G	0.287	3387	0.1337	0.02799	1.86599e-06	0.0818258	301.664
CD62L- Dendritic Cell Absolute Count	ebi-a-GCST90001462	15	81119490	rs35519924	A	G	0.3276	3387	0.128	0.02738	3.039e-06	0.0800939	294.724
CD62L- Dendritic Cell Absolute Count	ebi-a-GCST90001462	16	74973365	rs139058442	A	G	0.0353	3387	0.3107	0.07021	9.94489e-06	0.0758421	277.794
CD62L- Dendritic Cell %Dendritic Cell	ebi-a-GCST90001463	1	162167727	rs141701631	G	A	0.0765	3410	0.2306	0.04978	3.73396e-06	0.0791028	292.739
CD62L- Dendritic Cell %Dendritic Cell	ebi-a-GCST90001463	1	160483800	rs35161722	T	C	0.0232	3410	0.4791	0.08843	6.461e-08	0.092409	346.996
CD62L- Dendritic Cell %Dendritic Cell	ebi-a-GCST90001463	1	162125244	rs35211479	G	T	0.7192	3410	0.1425	0.03032	2.72797e-06	0.0802478	297.346
CD62L- Dendritic Cell %Dendritic Cell	ebi-a-GCST90001463	1	161181134	rs76265753	T	C	0.021	3410	0.4827	0.09135	1.341e-07	0.0901461	337.656
CD62L- Dendritic Cell %Dendritic Cell	ebi-a-GCST90001463	1	162256847	rs56128851	A	G	0.0164	3410	0.4664	0.1039	7.33398e-06	0.0766678	282.979
CD62L- Dendritic Cell %Dendritic Cell	ebi-a-GCST90001463	1	161259066	rs9651050	C	T	0.3743	3410	0.2556	0.0274	1.88322e-20	0.157792	638.507
CD62L- Dendritic Cell %Dendritic Cell	ebi-a-GCST90001463	1	161229484	rs114223473	T	C	0.1173	3410	0.4157	0.04026	1.25893e-24	0.174168	718.746
CD62L- Dendritic Cell %Dendritic Cell	ebi-a-GCST90001463	1	162721878	rs150333529	G	A	0.0091	3410	0.6792	0.1395	1.167e-06	0.0831129	308.924
CD62L- Dendritic Cell %Dendritic Cell	ebi-a-GCST90001463	1	162908459	rs34622012	G	A	0.1199	3410	0.1942	0.0397	1.044e-06	0.0835006	310.497
CD62L- Dendritic Cell %Dendritic Cell	ebi-a-GCST90001463	1	163344343	rs17359123	G	T	0.2915	3410	0.1298	0.02839	4.96695e-06	0.0780785	288.627
CD62L- Dendritic Cell %Dendritic Cell	ebi-a-GCST90001463	1	161570970	rs546183406	T	G	0.0718	3410	0.6321	0.05121	2.81709e-34	0.206864	888.865
CD62L- Dendritic Cell %Dendritic Cell	ebi-a-GCST90001463	1	161700679	rs1503813	G	A	0.2792	3410	0.2293	0.02926	5.99653e-15	0.133046	523.004
CD62L- Dendritic Cell %Dendritic Cell	ebi-a-GCST90001463	1	160353789	rs143032729	G	A	0.0326	3410	0.4142	0.07525	3.971e-08	0.0938711	353.054
CD62L- Dendritic Cell %Dendritic Cell	ebi-a-GCST90001463	1	159623952	rs12566873	A	C	0.0802	3410	0.2216	0.04797	3.97997e-06	0.0788851	291.864
CD62L- Dendritic Cell %Dendritic Cell	ebi-a-GCST90001463	1	161114862	rs192316193	G	A	0.0453	3410	0.4062	0.06205	6.78891e-11	0.111438	427.412
CD62L- Dendritic Cell %Dendritic Cell	ebi-a-GCST90001463	1	160733216	rs79017888	C	G	0.0166	3410	0.5084	0.1017	5.99004e-07	0.0853195	317.891
CD62L- Dendritic Cell %Dendritic Cell	ebi-a-GCST90001463	1	161675994	rs72704075	T	C	0.0267	3410	0.6149	0.07808	4.55093e-15	0.13369	525.926
CD62L- Dendritic Cell %Dendritic Cell	ebi-a-GCST90001463	1	161716690	rs71634908	A	G	0.0696	3410	0.3872	0.05209	1.32495e-13	0.12631	492.698
CD62L- Dendritic Cell %Dendritic Cell	ebi-a-GCST90001463	1	161969322	rs7527826	A	G	0.4479	3410	0.177	0.02645	2.55329e-11	0.113884	437.998
CD62L- Dendritic Cell %Dendritic Cell	ebi-a-GCST90001463	1	62527805	rs79979402	G	A	0.0679	3410	0.2373	0.05218	5.63599e-06	0.0776658	286.973
CD62L- Dendritic Cell %Dendritic Cell	ebi-a-GCST90001463	1	160940671	rs191217950	A	G	0.0095	3410	0.6785	0.1312	2.43703e-07	0.0882407	329.828
CD62L- Dendritic Cell %Dendritic Cell	ebi-a-GCST90001463	1	114941326	rs3789615	T	C	0.4032	3410	0.123	0.02617	2.70502e-06	0.0802507	297.357
CD62L- Dendritic Cell %Dendritic Cell	ebi-a-GCST90001463	1	115751878	rs71664880	A	G	0.0839	3410	0.2238	0.04672	1.73301e-06	0.0817806	303.531
CD62L- Dendritic Cell %Dendritic Cell	ebi-a-GCST90001463	1	161381172	rs34538569	G	C	0.3283	3410	0.3459	0.02819	6.62064e-34	0.205692	882.529
CD62L- Dendritic Cell %Dendritic Cell	ebi-a-GCST90001463	1	161455521	rs6427594	C	T	0.9232	3410	0.2406	0.04868	8.09804e-07	0.0843615	313.993
CD62L- Dendritic Cell %Dendritic Cell	ebi-a-GCST90001463	1	161520931	rs56199187	T	C	0.2441	3410	0.7548	0.02809	2.11349e-144	0.418122	2448.9
CD62L- Dendritic Cell %Dendritic Cell	ebi-a-GCST90001463	1	161567067	rs61801824	A	T	0.7673	3410	0.2843	0.03118	1.25487e-19	0.154318	621.885
CD62L- Dendritic Cell %Dendritic Cell	ebi-a-GCST90001463	4	43118540	rs62300075	C	A	0.3707	3410	0.1381	0.027	3.32499e-07	0.087281	325.898
CD62L- Dendritic Cell %Dendritic Cell	ebi-a-GCST90001463	6	81660130	rs75220521	G	T	0.0023	3410	1.355	0.2917	3.498e-06	0.07932	293.612
CD62L- Dendritic Cell %Dendritic Cell	ebi-a-GCST90001463	9	1621830	rs702185	G	A	0.0783	3410	0.2232	0.04854	4.41205e-06	0.0785238	290.414
CD62L- Dendritic Cell %Dendritic Cell	ebi-a-GCST90001463	11	19889219	rs138315340	T	A	0.0516	3410	0.2575	0.05769	8.35391e-06	0.0762362	281.255
CD62L- Dendritic Cell %Dendritic Cell	ebi-a-GCST90001463	11	6479487	rs41275192	C	T	0.021	3410	0.4062	0.09061	7.61395e-06	0.0765662	282.573
CD62L- Dendritic Cell %Dendritic Cell	ebi-a-GCST90001463	14	73286458	rs2332920	G	A	0.3752	3410	0.1217	0.02693	6.40103e-06	0.0771804	285.03
CD62L- Dendritic Cell %Dendritic Cell	ebi-a-GCST90001463	15	68361528	rs7163051	A	G	0.3702	3410	0.1266	0.02752	4.34901e-06	0.0785581	290.551
CD62L- Dendritic Cell %Dendritic Cell	ebi-a-GCST90001463	16	11907102	rs2024391	T	C	0.1736	3410	0.1625	0.0348	3.13098e-06	0.0797332	295.274
CD86+ myeloid Dendritic Cell Absolute Count	ebi-a-GCST90001464	1	161181134	rs76265753	T	C	0.021	3387	0.4607	0.09165	5.25606e-07	0.0860779	318.817
CD86+ myeloid Dendritic Cell Absolute Count	ebi-a-GCST90001464	1	161316669	rs115642304	C	T	0.0254	3387	0.3724	0.08169	5.33495e-06	0.0781146	286.823
CD86+ myeloid Dendritic Cell Absolute Count	ebi-a-GCST90001464	1	161884403	rs114676248	C	T	0.0627	3387	0.6803	0.05555	8.96396e-34	0.205979	878.111
CD86+ myeloid Dendritic Cell Absolute Count	ebi-a-GCST90001464	1	161455521	rs6427594	C	T	0.9231	3387	0.267	0.04873	4.61296e-08	0.0937601	350.214
CD86+ myeloid Dendritic Cell Absolute Count	ebi-a-GCST90001464	1	161093137	rs78180560	G	A	0.0647	3387	0.4472	0.05419	2.18675e-16	0.140436	553.042
CD86+ myeloid Dendritic Cell Absolute Count	ebi-a-GCST90001464	1	161186219	rs61801081	T	G	0.0097	3387	0.6123	0.1334	4.605e-06	0.0786469	288.944
CD86+ myeloid Dendritic Cell Absolute Count	ebi-a-GCST90001464	1	161274311	rs7532602	A	G	0.1916	3387	0.418	0.0334	3.63078e-35	0.210295	901.41
CD86+ myeloid Dendritic Cell Absolute Count	ebi-a-GCST90001464	1	120115384	rs12134798	T	C	0.1673	3387	0.1639	0.03471	2.44602e-06	0.0808946	297.929
CD86+ myeloid Dendritic Cell Absolute Count	ebi-a-GCST90001464	1	160483800	rs35161722	T	C	0.0232	3387	0.4618	0.08868	2.02502e-07	0.0891489	331.305
CD86+ myeloid Dendritic Cell Absolute Count	ebi-a-GCST90001464	1	162125244	rs35211479	G	T	0.7189	3387	0.1755	0.03041	8.58005e-09	0.0987087	370.722
CD86+ myeloid Dendritic Cell Absolute Count	ebi-a-GCST90001464	1	160353789	rs143032729	G	A	0.0326	3387	0.3723	0.07548	8.52295e-07	0.0844747	312.331
CD86+ myeloid Dendritic Cell Absolute Count	ebi-a-GCST90001464	1	161937774	rs71639910	A	G	0.0686	3387	0.3667	0.05205	2.25476e-12	0.120213	462.52
CD86+ myeloid Dendritic Cell Absolute Count	ebi-a-GCST90001464	1	157964856	rs6656063	T	C	0.2499	3387	0.1405	0.02956	2.093e-06	0.0814232	300.048
CD86+ myeloid Dendritic Cell Absolute Count	ebi-a-GCST90001464	1	161675994	rs72704075	T	C	0.0267	3387	0.6285	0.07833	1.40702e-15	0.136618	535.627
CD86+ myeloid Dendritic Cell Absolute Count	ebi-a-GCST90001464	1	160733216	rs79017888	C	G	0.0165	3387	0.5591	0.1022	4.74996e-08	0.0936155	349.618
CD86+ myeloid Dendritic Cell Absolute Count	ebi-a-GCST90001464	1	160798126	rs512645	G	A	0.4342	3387	0.1698	0.02696	3.38104e-10	0.107624	408.244
CD86+ myeloid Dendritic Cell Absolute Count	ebi-a-GCST90001464	1	161677735	rs1954172	C	T	0.1185	3387	0.2214	0.04085	6.42096e-08	0.0927534	346.069
CD86+ myeloid Dendritic Cell Absolute Count	ebi-a-GCST90001464	1	160154324	rs4656251	G	A	0.5654	3387	0.1364	0.02697	4.45102e-07	0.0866003	320.935
CD86+ myeloid Dendritic Cell Absolute Count	ebi-a-GCST90001464	1	160581152	rs12058421	A	C	0.0868	3387	0.2101	0.04591	4.92402e-06	0.0784152	288.021
CD86+ myeloid Dendritic Cell Absolute Count	ebi-a-GCST90001464	1	161526397	rs71632979	G	A	0.2449	3387	0.8088	0.02785	9.7051e-166	0.44661	2731.84
CD86+ myeloid Dendritic Cell Absolute Count	ebi-a-GCST90001464	1	161567067	rs61801824	A	T	0.7672	3387	0.2327	0.03144	1.67302e-13	0.126197	488.87
CD86+ myeloid Dendritic Cell Absolute Count	ebi-a-GCST90001464	1	161388960	rs4326638	C	T	0.7285	3387	0.29	0.02901	3.35274e-23	0.169338	690.061
CD86+ myeloid Dendritic Cell Absolute Count	ebi-a-GCST90001464	1	160940671	rs191217950	A	G	0.0096	3387	0.7582	0.1312	8.13093e-09	0.0988414	371.275
CD86+ myeloid Dendritic Cell Absolute Count	ebi-a-GCST90001464	1	161742271	rs112750600	T	C	0.0114	3387	0.6983	0.1208	8.06195e-09	0.0988696	371.393
CD86+ myeloid Dendritic Cell Absolute Count	ebi-a-GCST90001464	1	161850925	rs76157571	A	G	0.0558	3387	0.273	0.0565	1.414e-06	0.0827642	305.436
CD86+ myeloid Dendritic Cell Absolute Count	ebi-a-GCST90001464	1	162252896	rs112371387	C	G	0.013	3387	0.5076	0.1144	9.45606e-06	0.0760426	278.589
CD86+ myeloid Dendritic Cell Absolute Count	ebi-a-GCST90001464	1	163344343	rs17359123	G	T	0.2917	3387	0.14	0.02848	9.29501e-07	0.0841907	311.184
CD86+ myeloid Dendritic Cell Absolute Count	ebi-a-GCST90001464	1	161258765	rs9651035	T	C	0.3249	3387	0.2854	0.02822	1.03896e-23	0.171259	699.509
CD86+ myeloid Dendritic Cell Absolute Count	ebi-a-GCST90001464	1	161700679	rs1503813	G	A	0.2792	3387	0.1993	0.0294	1.40088e-11	0.115732	443.024
CD86+ myeloid Dendritic Cell Absolute Count	ebi-a-GCST90001464	1	161969322	rs7527826	A	G	0.4474	3387	0.1553	0.02662	5.98095e-09	0.0997727	375.161
CD86+ myeloid Dendritic Cell Absolute Count	ebi-a-GCST90001464	1	161058351	rs75072970	C	T	0.0531	3387	0.4059	0.05879	5.96898e-12	0.117842	452.181
CD86+ myeloid Dendritic Cell Absolute Count	ebi-a-GCST90001464	1	157299458	rs12128746	T	C	0.2622	3387	0.1539	0.02983	2.61e-07	0.0883294	327.964
CD86+ myeloid Dendritic Cell Absolute Count	ebi-a-GCST90001464	1	152088961	rs116812574	A	G	0.0028	3387	1.052	0.231	5.36995e-06	0.0780365	286.512
CD86+ myeloid Dendritic Cell Absolute Count	ebi-a-GCST90001464	1	162836048	rs144123971	T	C	0.0793	3387	0.236	0.04933	1.78698e-06	0.0819518	302.17
CD86+ myeloid Dendritic Cell Absolute Count	ebi-a-GCST90001464	1	162251963	rs10919058	T	G	0.1423	3387	0.1794	0.0377	2.02302e-06	0.0815181	300.429
CD86+ myeloid Dendritic Cell Absolute Count	ebi-a-GCST90001464	1	162343774	rs7512126	G	A	0.3605	3387	0.1442	0.02732	1.38599e-07	0.0903494	336.209
CD86+ myeloid Dendritic Cell Absolute Count	ebi-a-GCST90001464	1	162357707	rs78589422	G	T	0.0368	3387	0.3237	0.06875	2.60399e-06	0.0806628	297
CD86+ myeloid Dendritic Cell Absolute Count	ebi-a-GCST90001464	8	73348626	rs16938204	T	C	0.2938	3387	0.1278	0.02818	5.94005e-06	0.0777133	285.225
CD86+ myeloid Dendritic Cell Absolute Count	ebi-a-GCST90001464	13	100459317	rs9557311	A	G	0.1333	3387	0.1673	0.03771	9.41499e-06	0.0760328	278.55
CD86+ myeloid Dendritic Cell %Dendritic Cell	ebi-a-GCST90001465	1	162357707	rs78589422	G	T	0.0368	3410	0.3095	0.06863	6.697e-06	0.0770202	284.389
CD86+ myeloid Dendritic Cell %Dendritic Cell	ebi-a-GCST90001465	1	162167727	rs141701631	G	A	0.0765	3410	0.2677	0.0499	8.69901e-08	0.0915107	343.283
CD86+ myeloid Dendritic Cell %Dendritic Cell	ebi-a-GCST90001465	1	162251963	rs10919058	T	G	0.1424	3410	0.1731	0.03762	4.38299e-06	0.0785749	290.618
CD86+ myeloid Dendritic Cell %Dendritic Cell	ebi-a-GCST90001465	1	162345199	rs164182	G	T	0.1274	3410	0.1831	0.03819	1.704e-06	0.081852	303.82
CD86+ myeloid Dendritic Cell %Dendritic Cell	ebi-a-GCST90001465	1	160940671	rs191217950	A	G	0.0095	3410	0.6816	0.1316	2.36799e-07	0.0883734	330.373
CD86+ myeloid Dendritic Cell %Dendritic Cell	ebi-a-GCST90001465	1	160581152	rs12058421	A	C	0.0865	3410	0.229	0.04595	6.57204e-07	0.0850596	316.833
CD86+ myeloid Dendritic Cell %Dendritic Cell	ebi-a-GCST90001465	1	161675994	rs72704075	T	C	0.0267	3410	0.5773	0.07845	2.31686e-13	0.125065	487.146
CD86+ myeloid Dendritic Cell %Dendritic Cell	ebi-a-GCST90001465	1	160128220	rs4656887	A	G	0.2048	3410	0.1489	0.03247	4.68198e-06	0.0783117	289.563
CD86+ myeloid Dendritic Cell %Dendritic Cell	ebi-a-GCST90001465	1	161884403	rs114676248	C	T	0.0625	3410	0.6779	0.0557	2.1928e-33	0.20409	873.892
CD86+ myeloid Dendritic Cell %Dendritic Cell	ebi-a-GCST90001465	1	162343774	rs7512126	G	A	0.3607	3410	0.1377	0.02729	4.69299e-07	0.0861121	321.123
CD86+ myeloid Dendritic Cell %Dendritic Cell	ebi-a-GCST90001465	1	163344343	rs17359123	G	T	0.2915	3410	0.1621	0.02844	1.31e-08	0.0971725	366.808
CD86+ myeloid Dendritic Cell %Dendritic Cell	ebi-a-GCST90001465	1	161969322	rs7527826	A	G	0.4479	3410	0.1623	0.02658	1.12899e-09	0.104028	395.691
CD86+ myeloid Dendritic Cell %Dendritic Cell	ebi-a-GCST90001465	1	161455521	rs6427594	C	T	0.9232	3410	0.3032	0.04876	5.61901e-10	0.105917	403.727
CD86+ myeloid Dendritic Cell %Dendritic Cell	ebi-a-GCST90001465	1	160353789	rs143032729	G	A	0.0326	3410	0.3819	0.07557	4.583e-07	0.0862441	321.661
CD86+ myeloid Dendritic Cell %Dendritic Cell	ebi-a-GCST90001465	1	161963916	rs74501746	A	G	0.0355	3410	0.3255	0.07072	4.31996e-06	0.0785983	290.713
CD86+ myeloid Dendritic Cell %Dendritic Cell	ebi-a-GCST90001465	1	160798126	rs512645	G	A	0.4342	3410	0.1581	0.02703	5.41901e-09	0.0996935	377.378
CD86+ myeloid Dendritic Cell %Dendritic Cell	ebi-a-GCST90001465	1	161854935	rs111274042	C	T	0.0114	3410	0.5981	0.1208	7.70992e-07	0.0845086	314.591
CD86+ myeloid Dendritic Cell %Dendritic Cell	ebi-a-GCST90001465	1	161258765	rs9651035	T	C	0.3249	3410	0.2531	0.02832	6.33432e-19	0.151328	607.685
CD86+ myeloid Dendritic Cell %Dendritic Cell	ebi-a-GCST90001465	1	161388960	rs4326638	C	T	0.729	3410	0.2838	0.02907	3.20922e-22	0.164941	673.148
CD86+ myeloid Dendritic Cell %Dendritic Cell	ebi-a-GCST90001465	1	160154324	rs4656251	G	A	0.5642	3410	0.127	0.02697	2.58399e-06	0.0804016	297.966
CD86+ myeloid Dendritic Cell %Dendritic Cell	ebi-a-GCST90001465	1	161526397	rs71632979	G	A	0.2447	3410	0.8089	0.02792	4.21697e-165	0.444548	2727.55
CD86+ myeloid Dendritic Cell %Dendritic Cell	ebi-a-GCST90001465	1	161567067	rs61801824	A	T	0.7673	3410	0.2518	0.03137	1.35894e-15	0.136215	537.426
CD86+ myeloid Dendritic Cell %Dendritic Cell	ebi-a-GCST90001465	1	82817239	rs950485	C	A	0.4919	3410	0.1227	0.02577	2.01002e-06	0.0812907	301.552
CD86+ myeloid Dendritic Cell %Dendritic Cell	ebi-a-GCST90001465	1	161114862	rs192316193	G	A	0.0453	3410	0.3875	0.06231	5.59294e-10	0.105929	403.777
CD86+ myeloid Dendritic Cell %Dendritic Cell	ebi-a-GCST90001465	1	161274311	rs7532602	A	G	0.1918	3410	0.4116	0.0334	3.60662e-34	0.206544	887.133
CD86+ myeloid Dendritic Cell %Dendritic Cell	ebi-a-GCST90001465	1	157973889	rs3856266	G	T	0.1478	3410	0.1698	0.0367	3.861e-06	0.0790064	292.351
CD86+ myeloid Dendritic Cell %Dendritic Cell	ebi-a-GCST90001465	1	161093137	rs78180560	G	A	0.0642	3410	0.4443	0.05435	4.16006e-16	0.138679	548.712
CD86+ myeloid Dendritic Cell %Dendritic Cell	ebi-a-GCST90001465	1	162303907	rs347311	C	G	0.3051	3410	0.1304	0.02932	8.99995e-06	0.0759639	280.168
CD86+ myeloid Dendritic Cell %Dendritic Cell	ebi-a-GCST90001465	1	160483800	rs35161722	T	C	0.0232	3410	0.4744	0.08875	9.66006e-08	0.0911829	341.93
CD86+ myeloid Dendritic Cell %Dendritic Cell	ebi-a-GCST90001465	1	160733216	rs79017888	C	G	0.0166	3410	0.517	0.102	4.24405e-07	0.0864987	322.701
CD86+ myeloid Dendritic Cell %Dendritic Cell	ebi-a-GCST90001465	1	161707875	rs35376962	A	G	0.0699	3410	0.3713	0.05224	1.42988e-12	0.120858	468.509
CD86+ myeloid Dendritic Cell %Dendritic Cell	ebi-a-GCST90001465	1	162125244	rs35211479	G	T	0.7192	3410	0.1484	0.03042	1.118e-06	0.0832748	309.581
CD86+ myeloid Dendritic Cell %Dendritic Cell	ebi-a-GCST90001465	1	161181134	rs76265753	T	C	0.021	3410	0.4172	0.09178	5.67205e-06	0.0776308	286.833
CD86+ myeloid Dendritic Cell %Dendritic Cell	ebi-a-GCST90001465	1	161186219	rs61801081	T	G	0.0097	3410	0.6274	0.1337	2.82397e-06	0.0801244	296.849
CD86+ myeloid Dendritic Cell %Dendritic Cell	ebi-a-GCST90001465	1	157299458	rs12128746	T	C	0.2614	3410	0.1451	0.02988	1.25e-06	0.0828972	308.05
CD86+ myeloid Dendritic Cell %Dendritic Cell	ebi-a-GCST90001465	1	161700679	rs1503813	G	A	0.2792	3410	0.198	0.02943	2.00586e-11	0.114488	440.621
CD86+ myeloid Dendritic Cell %Dendritic Cell	ebi-a-GCST90001465	6	147461264	rs113404917	T	C	0.0633	3410	0.2353	0.05309	9.64295e-06	0.0757027	279.125
CD86+ myeloid Dendritic Cell %Dendritic Cell	ebi-a-GCST90001465	7	109678733	rs144259606	C	A	0.001	3410	1.672	0.3718	7.10101e-06	0.0768055	283.53
CD86+ myeloid Dendritic Cell %Dendritic Cell	ebi-a-GCST90001465	14	30170464	rs75358870	A	C	0.0128	3410	0.5691	0.1186	1.66901e-06	0.0819204	304.096
CD86+ myeloid Dendritic Cell %Dendritic Cell	ebi-a-GCST90001465	18	22455983	rs113345111	G	A	0.0428	3410	0.2938	0.06497	6.30507e-06	0.0772307	285.231
CD86+ myeloid Dendritic Cell %Dendritic Cell	ebi-a-GCST90001465	19	30509788	rs77768825	G	A	0.0755	3410	0.2261	0.04991	6.09902e-06	0.0773677	285.779
CD86+ plasmacytoid Dendritic Cell Absolute Count	ebi-a-GCST90001466	3	121838791	rs1915087	C	T	0.2032	3374	0.1413	0.03087	4.90501e-06	0.0785808	287.572
CD86+ plasmacytoid Dendritic Cell Absolute Count	ebi-a-GCST90001466	3	121714019	rs13088702	C	T	0.0252	3374	0.3946	0.07957	7.45401e-07	0.0850915	313.614
CD86+ plasmacytoid Dendritic Cell Absolute Count	ebi-a-GCST90001466	5	148318809	rs78379738	G	T	0.0368	3374	0.3098	0.06801	5.41801e-06	0.0782047	286.079
CD86+ plasmacytoid Dendritic Cell Absolute Count	ebi-a-GCST90001466	9	77583476	rs139557155	G	A	0.0578	3374	0.2575	0.05462	2.52203e-06	0.0809199	296.886
CD86+ plasmacytoid Dendritic Cell Absolute Count	ebi-a-GCST90001466	13	99428046	rs9513487	G	T	0.3251	3374	0.1234	0.0269	4.67498e-06	0.0787532	288.257
CD86+ plasmacytoid Dendritic Cell Absolute Count	ebi-a-GCST90001466	14	69634234	rs142245023	A	G	0.0067	3374	0.7025	0.1505	3.17198e-06	0.0801249	293.715
CD86+ plasmacytoid Dendritic Cell Absolute Count	ebi-a-GCST90001466	14	36478046	rs11852100	C	A	0.0587	3374	0.2639	0.0548	1.527e-06	0.0826469	303.793
CD86+ plasmacytoid Dendritic Cell Absolute Count	ebi-a-GCST90001466	15	96560797	rs75070627	C	T	0.0037	3374	0.9624	0.1978	1.18801e-06	0.0834961	307.199
CD86+ plasmacytoid Dendritic Cell Absolute Count	ebi-a-GCST90001466	16	13019834	rs118148569	T	C	0.0505	3374	0.2729	0.05772	2.362e-06	0.0811519	297.812
CD86+ plasmacytoid Dendritic Cell Absolute Count	ebi-a-GCST90001466	17	25876103	rs59335503	T	C	0.0981	3374	0.1933	0.04171	3.70101e-06	0.0795553	291.447
CD86+ plasmacytoid Dendritic Cell Absolute Count	ebi-a-GCST90001466	17	33829583	rs112496823	C	A	0.1768	3374	0.1603	0.03305	1.286e-06	0.0832355	306.153
CD86+ plasmacytoid Dendritic Cell Absolute Count	ebi-a-GCST90001466	21	34628034	rs11701450	G	C	0.0252	3374	0.3632	0.08004	5.90201e-06	0.0779064	284.895
CD86+ plasmacytoid Dendritic Cell %Dendritic Cell	ebi-a-GCST90001467	1	161612340	rs408849	T	C	0.3538	3410	0.124	0.02649	2.96497e-06	0.0799279	296.057
CD86+ plasmacytoid Dendritic Cell %Dendritic Cell	ebi-a-GCST90001467	1	34413398	rs513617	T	C	0.3594	3410	0.1173	0.0264	9.1939e-06	0.075891	279.876
CD86+ plasmacytoid Dendritic Cell %Dendritic Cell	ebi-a-GCST90001467	1	161189344	rs4634925	C	G	0.6056	3410	0.1251	0.02566	1.149e-06	0.0832227	309.369
CD86+ plasmacytoid Dendritic Cell %Dendritic Cell	ebi-a-GCST90001467	2	15272805	rs10170363	T	C	0.2944	3410	0.1318	0.02687	9.80189e-07	0.0837279	311.419
CD86+ plasmacytoid Dendritic Cell %Dendritic Cell	ebi-a-GCST90001467	3	121714019	rs13088702	C	T	0.0251	3410	0.3913	0.07995	1.032e-06	0.083545	310.677
CD86+ plasmacytoid Dendritic Cell %Dendritic Cell	ebi-a-GCST90001467	3	121838791	rs1915087	C	T	0.2025	3410	0.1569	0.03084	3.84601e-07	0.0868192	324.01
CD86+ plasmacytoid Dendritic Cell %Dendritic Cell	ebi-a-GCST90001467	5	148318809	rs78379738	G	T	0.0364	3410	0.3227	0.06823	2.34202e-06	0.080752	299.378
CD86+ plasmacytoid Dendritic Cell %Dendritic Cell	ebi-a-GCST90001467	9	77583476	rs139557155	G	A	0.0578	3410	0.277	0.05451	3.92799e-07	0.0867191	323.601
CD86+ plasmacytoid Dendritic Cell %Dendritic Cell	ebi-a-GCST90001467	9	77145787	rs117919713	G	C	0.0588	3410	0.2457	0.05442	6.553e-06	0.0771084	284.742
CD86+ plasmacytoid Dendritic Cell %Dendritic Cell	ebi-a-GCST90001467	12	18094072	rs12311260	G	C	0.0501	3410	0.2649	0.0576	4.38399e-06	0.0785355	290.461
CD86+ plasmacytoid Dendritic Cell %Dendritic Cell	ebi-a-GCST90001467	13	99428046	rs9513487	G	T	0.326	3410	0.131	0.0268	1.065e-06	0.0834391	310.247
CD86+ plasmacytoid Dendritic Cell %Dendritic Cell	ebi-a-GCST90001467	14	36478046	rs11852100	C	A	0.0587	3410	0.2436	0.05467	8.60696e-06	0.0761057	280.734
CD86+ plasmacytoid Dendritic Cell %Dendritic Cell	ebi-a-GCST90001467	15	96560797	rs75070627	C	T	0.0037	3410	0.9606	0.2005	1.73201e-06	0.0817939	303.585
CD86+ plasmacytoid Dendritic Cell %Dendritic Cell	ebi-a-GCST90001467	17	33829583	rs112496823	C	A	0.1771	3410	0.1585	0.03308	1.72001e-06	0.0818005	303.612
CD86+ plasmacytoid Dendritic Cell %Dendritic Cell	ebi-a-GCST90001467	22	22202164	rs9607320	T	C	0.6037	3410	0.1192	0.02572	3.67198e-06	0.0791391	292.885
CD62L- myeloid Dendritic Cell Absolute Count	ebi-a-GCST90001468	1	157464822	rs113248693	G	A	0.0068	3387	0.6985	0.1528	5.00703e-06	0.0783298	287.681
CD62L- myeloid Dendritic Cell Absolute Count	ebi-a-GCST90001468	1	160733216	rs79017888	C	G	0.0165	3387	0.5567	0.1022	5.55994e-08	0.0932172	347.978
CD62L- myeloid Dendritic Cell Absolute Count	ebi-a-GCST90001468	1	161258765	rs9651035	T	C	0.3249	3387	0.3144	0.02815	1.81803e-28	0.188524	786.411
CD62L- myeloid Dendritic Cell Absolute Count	ebi-a-GCST90001468	1	161526397	rs71632979	G	A	0.2449	3387	0.8094	0.02787	9.84011e-166	0.446618	2731.93
CD62L- myeloid Dendritic Cell Absolute Count	ebi-a-GCST90001468	1	161700679	rs1503813	G	A	0.2792	3387	0.2386	0.02933	5.77963e-16	0.138476	544.084
CD62L- myeloid Dendritic Cell Absolute Count	ebi-a-GCST90001468	1	162361149	rs164424	A	C	0.8921	3387	0.2004	0.04242	2.41702e-06	0.0809321	298.079
CD62L- myeloid Dendritic Cell Absolute Count	ebi-a-GCST90001468	1	161093137	rs78180560	G	A	0.0647	3387	0.4283	0.05428	4.00129e-15	0.134391	525.543
CD62L- myeloid Dendritic Cell Absolute Count	ebi-a-GCST90001468	1	162125244	rs35211479	G	T	0.7189	3387	0.1747	0.03043	1.031e-08	0.0981991	368.6
CD62L- myeloid Dendritic Cell Absolute Count	ebi-a-GCST90001468	1	162343774	rs7512126	G	A	0.3605	3387	0.1426	0.02735	1.95299e-07	0.0892577	331.749
CD62L- myeloid Dendritic Cell Absolute Count	ebi-a-GCST90001468	1	162908459	rs34622012	G	A	0.1202	3387	0.2235	0.0398	2.10902e-08	0.096073	359.772
CD62L- myeloid Dendritic Cell Absolute Count	ebi-a-GCST90001468	1	163880812	rs75388803	T	C	0.0097	3387	0.5759	0.1283	7.43995e-06	0.0769223	282.08
CD62L- myeloid Dendritic Cell Absolute Count	ebi-a-GCST90001468	1	159623952	rs12566873	A	C	0.0802	3387	0.2222	0.04818	4.15604e-06	0.0790201	290.433
CD62L- myeloid Dendritic Cell Absolute Count	ebi-a-GCST90001468	1	161937774	rs71639910	A	G	0.0686	3387	0.401	0.05202	1.66303e-14	0.131346	511.832
CD62L- myeloid Dendritic Cell Absolute Count	ebi-a-GCST90001468	1	161484175	rs6427596	T	G	0.641	3387	0.3391	0.02737	1.68811e-34	0.208278	890.491
CD62L- myeloid Dendritic Cell Absolute Count	ebi-a-GCST90001468	1	161705871	rs10917815	G	C	0.1101	3387	0.2146	0.0422	3.87097e-07	0.0870734	322.855
CD62L- myeloid Dendritic Cell Absolute Count	ebi-a-GCST90001468	1	160353789	rs143032729	G	A	0.0326	3387	0.3984	0.0755	1.39601e-07	0.0903263	336.114
CD62L- myeloid Dendritic Cell Absolute Count	ebi-a-GCST90001468	1	162251963	rs10919058	T	G	0.1423	3387	0.175	0.03773	3.64897e-06	0.0794687	292.224
CD62L- myeloid Dendritic Cell Absolute Count	ebi-a-GCST90001468	1	162256847	rs56128851	A	G	0.0165	3387	0.5504	0.104	1.286e-07	0.0905892	337.19
CD62L- myeloid Dendritic Cell Absolute Count	ebi-a-GCST90001468	1	161570970	rs546183406	T	G	0.0722	3387	0.6532	0.05126	2.33884e-36	0.213951	921.346
CD62L- myeloid Dendritic Cell Absolute Count	ebi-a-GCST90001468	1	161675994	rs72704075	T	C	0.0267	3387	0.7268	0.07814	2.42717e-20	0.157864	634.539
CD62L- myeloid Dendritic Cell Absolute Count	ebi-a-GCST90001468	1	161741911	rs76652463	A	G	0.0559	3387	0.2782	0.05633	8.23095e-07	0.0845822	312.765
CD62L- myeloid Dendritic Cell Absolute Count	ebi-a-GCST90001468	1	161567067	rs61801824	A	T	0.7672	3387	0.2747	0.03136	2.99916e-18	0.14888	592.112
CD62L- myeloid Dendritic Cell Absolute Count	ebi-a-GCST90001468	1	161854935	rs111274042	C	T	0.0114	3387	0.6371	0.1212	1.54401e-07	0.089983	334.711
CD62L- myeloid Dendritic Cell Absolute Count	ebi-a-GCST90001468	1	160977389	rs116159922	A	G	0.0094	3387	0.8211	0.1303	3.33603e-10	0.107681	408.487
CD62L- myeloid Dendritic Cell Absolute Count	ebi-a-GCST90001468	1	161181134	rs76265753	T	C	0.021	3387	0.5402	0.09159	4.05397e-09	0.100857	379.697
CD62L- myeloid Dendritic Cell Absolute Count	ebi-a-GCST90001468	1	163307754	rs4657262	G	A	0.0601	3387	0.2752	0.05476	5.25896e-07	0.086058	318.736
CD62L- myeloid Dendritic Cell Absolute Count	ebi-a-GCST90001468	1	161969322	rs7527826	A	G	0.4474	3387	0.1874	0.02658	2.15477e-12	0.120301	462.908
CD62L- myeloid Dendritic Cell Absolute Count	ebi-a-GCST90001468	1	160794456	rs556810	G	A	0.4073	3387	0.1498	0.02726	4.21299e-08	0.0940325	351.337
CD62L- myeloid Dendritic Cell Absolute Count	ebi-a-GCST90001468	1	161058351	rs75072970	C	T	0.0531	3387	0.4285	0.05879	3.87614e-13	0.124304	480.499
CD62L- myeloid Dendritic Cell Absolute Count	ebi-a-GCST90001468	1	161186219	rs61801081	T	G	0.0097	3387	0.6046	0.1335	6.15404e-06	0.0776061	284.799
CD62L- myeloid Dendritic Cell Absolute Count	ebi-a-GCST90001468	1	161381172	rs34538569	G	C	0.3285	3387	0.3617	0.02827	1.20088e-36	0.214777	925.878
CD62L- myeloid Dendritic Cell Absolute Count	ebi-a-GCST90001468	1	160154324	rs4656251	G	A	0.5654	3387	0.1465	0.02697	5.99694e-08	0.0929593	346.916
CD62L- myeloid Dendritic Cell Absolute Count	ebi-a-GCST90001468	1	160483800	rs35161722	T	C	0.0232	3387	0.4953	0.0887	2.536e-08	0.0955376	357.555
CD62L- myeloid Dendritic Cell Absolute Count	ebi-a-GCST90001468	4	43123482	rs13148506	T	C	0.3691	3387	0.1304	0.02714	1.61901e-06	0.0823024	303.579
CD62L- myeloid Dendritic Cell Absolute Count	ebi-a-GCST90001468	11	19877912	rs116910026	T	C	0.0512	3387	0.2902	0.05778	5.38704e-07	0.0860059	318.525
CD62L- myeloid Dendritic Cell Absolute Count	ebi-a-GCST90001468	12	127036550	rs4997747	C	T	0.2917	3387	0.1346	0.02844	2.29198e-06	0.0810782	298.665
CD62L- myeloid Dendritic Cell Absolute Count	ebi-a-GCST90001468	15	81119490	rs35519924	A	G	0.3276	3387	0.1281	0.02803	5.03802e-06	0.0783089	287.597
CD62L- myeloid Dendritic Cell Absolute Count	ebi-a-GCST90001468	19	3045627	rs112501424	T	C	0.1305	3387	0.1694	0.03788	8.03693e-06	0.0766381	280.952
CD62L- myeloid Dendritic Cell %Dendritic Cell	ebi-a-GCST90001469	1	162908459	rs34622012	G	A	0.1199	3410	0.2075	0.03932	1.39499e-07	0.0900301	337.179
CD62L- myeloid Dendritic Cell %Dendritic Cell	ebi-a-GCST90001469	1	159623952	rs12566873	A	C	0.0802	3410	0.2203	0.04757	3.76296e-06	0.0790805	292.649
CD62L- myeloid Dendritic Cell %Dendritic Cell	ebi-a-GCST90001469	1	162125244	rs35211479	G	T	0.7192	3410	0.1541	0.02989	2.69401e-07	0.0879711	328.724
CD62L- myeloid Dendritic Cell %Dendritic Cell	ebi-a-GCST90001469	1	160483800	rs35161722	T	C	0.0232	3410	0.5475	0.08751	4.41296e-10	0.106561	406.473
CD62L- myeloid Dendritic Cell %Dendritic Cell	ebi-a-GCST90001469	1	160733216	rs79017888	C	G	0.0166	3410	0.5559	0.1008	3.72804e-08	0.0940496	353.795
CD62L- myeloid Dendritic Cell %Dendritic Cell	ebi-a-GCST90001469	1	161570970	rs546183406	T	G	0.0718	3410	0.6679	0.05051	5.69902e-39	0.220912	966.347
CD62L- myeloid Dendritic Cell %Dendritic Cell	ebi-a-GCST90001469	1	161058351	rs75072970	C	T	0.0531	3410	0.388	0.0581	2.82683e-11	0.113653	436.997
CD62L- myeloid Dendritic Cell %Dendritic Cell	ebi-a-GCST90001469	1	161229484	rs114223473	T	C	0.1173	3410	0.4722	0.03959	3.73422e-32	0.200175	852.934
CD62L- myeloid Dendritic Cell %Dendritic Cell	ebi-a-GCST90001469	1	161244164	rs4657001	A	G	0.3723	3410	0.2847	0.02709	1.93598e-25	0.177175	733.829
CD62L- myeloid Dendritic Cell %Dendritic Cell	ebi-a-GCST90001469	1	162721878	rs150333529	G	A	0.0091	3410	0.6762	0.1381	1.014e-06	0.0835814	310.824
CD62L- myeloid Dendritic Cell %Dendritic Cell	ebi-a-GCST90001469	1	162251963	rs10919058	T	G	0.1424	3410	0.1666	0.0371	7.32993e-06	0.0766956	283.09
CD62L- myeloid Dendritic Cell %Dendritic Cell	ebi-a-GCST90001469	1	163217755	rs77055840	G	A	0.0595	3410	0.2732	0.05528	8.11297e-07	0.0843553	313.968
CD62L- myeloid Dendritic Cell %Dendritic Cell	ebi-a-GCST90001469	1	192566347	rs34558449	C	G	0.0846	3410	0.2273	0.04585	7.51208e-07	0.0846155	315.026
CD62L- myeloid Dendritic Cell %Dendritic Cell	ebi-a-GCST90001469	1	161722608	rs146423333	T	C	0.056	3410	0.2586	0.05566	3.52103e-06	0.0793349	293.672
CD62L- myeloid Dendritic Cell %Dendritic Cell	ebi-a-GCST90001469	1	157464822	rs113248693	G	A	0.0067	3410	0.6814	0.1513	6.93298e-06	0.0769175	283.977
CD62L- myeloid Dendritic Cell %Dendritic Cell	ebi-a-GCST90001469	1	161455521	rs6427594	C	T	0.9232	3410	0.2224	0.04819	4.06602e-06	0.0788089	291.558
CD62L- myeloid Dendritic Cell %Dendritic Cell	ebi-a-GCST90001469	1	162256847	rs56128851	A	G	0.0164	3410	0.5589	0.1027	5.615e-08	0.0928186	348.691
CD62L- myeloid Dendritic Cell %Dendritic Cell	ebi-a-GCST90001469	1	163307754	rs4657262	G	A	0.0598	3410	0.2639	0.05412	1.12699e-06	0.0832381	309.432
CD62L- myeloid Dendritic Cell %Dendritic Cell	ebi-a-GCST90001469	1	114941326	rs3789615	T	C	0.4032	3410	0.1159	0.02594	8.17203e-06	0.0763125	281.559
CD62L- myeloid Dendritic Cell %Dendritic Cell	ebi-a-GCST90001469	1	160947423	rs4483427	G	A	0.9227	3410	0.2576	0.04946	2.026e-07	0.0888629	332.381
CD62L- myeloid Dendritic Cell %Dendritic Cell	ebi-a-GCST90001469	1	161526397	rs71632979	G	A	0.2447	3410	0.8232	0.02725	8.531e-178	0.459586	2898.28
CD62L- myeloid Dendritic Cell %Dendritic Cell	ebi-a-GCST90001469	1	160353789	rs143032729	G	A	0.0326	3410	0.4355	0.07455	5.65497e-09	0.0995697	376.857
CD62L- myeloid Dendritic Cell %Dendritic Cell	ebi-a-GCST90001469	1	161186219	rs61801081	T	G	0.0097	3410	0.6101	0.132	3.94303e-06	0.0789261	292.029
CD62L- myeloid Dendritic Cell %Dendritic Cell	ebi-a-GCST90001469	1	162360279	rs164423	G	A	0.6026	3410	0.1324	0.02666	7.17398e-07	0.0847642	315.63
CD62L- myeloid Dendritic Cell %Dendritic Cell	ebi-a-GCST90001469	1	164098055	rs76669856	A	T	0.0111	3410	0.5475	0.1214	6.73798e-06	0.0770236	284.402
CD62L- myeloid Dendritic Cell %Dendritic Cell	ebi-a-GCST90001469	1	161381172	rs34538569	G	C	0.3283	3410	0.3752	0.0277	9.15799e-41	0.22602	995.215
CD62L- myeloid Dendritic Cell %Dendritic Cell	ebi-a-GCST90001469	1	160154324	rs4656251	G	A	0.5642	3410	0.1366	0.0266	2.947e-07	0.0876285	327.321
CD62L- myeloid Dendritic Cell %Dendritic Cell	ebi-a-GCST90001469	1	161937774	rs71639910	A	G	0.0688	3410	0.4169	0.05126	5.85868e-16	0.137984	545.524
CD62L- myeloid Dendritic Cell %Dendritic Cell	ebi-a-GCST90001469	1	161963916	rs74501746	A	G	0.0355	3410	0.3301	0.06989	2.41802e-06	0.0806425	298.937
CD62L- myeloid Dendritic Cell %Dendritic Cell	ebi-a-GCST90001469	1	161969322	rs7527826	A	G	0.4479	3410	0.205	0.02612	5.55904e-15	0.133242	523.893
CD62L- myeloid Dendritic Cell %Dendritic Cell	ebi-a-GCST90001469	1	161700679	rs1503813	G	A	0.2792	3410	0.2498	0.02886	7.31813e-18	0.146664	585.739
CD62L- myeloid Dendritic Cell %Dendritic Cell	ebi-a-GCST90001469	1	160940671	rs191217950	A	G	0.0095	3410	0.8012	0.1303	8.70903e-10	0.104749	398.755
CD62L- myeloid Dendritic Cell %Dendritic Cell	ebi-a-GCST90001469	1	161854935	rs111274042	C	T	0.0114	3410	0.538	0.1192	6.60602e-06	0.0770836	284.642
CD62L- myeloid Dendritic Cell %Dendritic Cell	ebi-a-GCST90001469	1	161181134	rs76265753	T	C	0.021	3410	0.5141	0.0904	1.40001e-08	0.0969568	365.906
CD62L- myeloid Dendritic Cell %Dendritic Cell	ebi-a-GCST90001469	1	161675994	rs72704075	T	C	0.0267	3410	0.7322	0.0772	4.43507e-21	0.160363	650.899
CD62L- myeloid Dendritic Cell %Dendritic Cell	ebi-a-GCST90001469	1	162167727	rs141701631	G	A	0.0765	3410	0.2506	0.04931	3.93197e-07	0.0867275	323.635
CD62L- myeloid Dendritic Cell %Dendritic Cell	ebi-a-GCST90001469	1	161567067	rs61801824	A	T	0.7673	3410	0.3044	0.03078	9.37346e-23	0.167025	683.361
CD62L- myeloid Dendritic Cell %Dendritic Cell	ebi-a-GCST90001469	1	161705871	rs10917815	G	C	0.1098	3410	0.2213	0.04166	1.15499e-07	0.0906195	339.606
CD62L- myeloid Dendritic Cell %Dendritic Cell	ebi-a-GCST90001469	3	45440721	rs17637703	G	A	0.2437	3410	0.1393	0.03014	3.94103e-06	0.0789226	292.015
CD62L- myeloid Dendritic Cell %Dendritic Cell	ebi-a-GCST90001469	4	43118540	rs62300075	C	A	0.3707	3410	0.1382	0.02676	2.524e-07	0.088121	329.338
CD62L- myeloid Dendritic Cell %Dendritic Cell	ebi-a-GCST90001469	6	81660130	rs75220521	G	T	0.0023	3410	1.34	0.289	3.67502e-06	0.0791756	293.032
CD62L- myeloid Dendritic Cell %Dendritic Cell	ebi-a-GCST90001469	9	134645623	rs3012723	C	T	0.9157	3410	0.2018	0.04542	9.14092e-06	0.0758875	279.863
CD62L- myeloid Dendritic Cell %Dendritic Cell	ebi-a-GCST90001469	11	19877912	rs116910026	T	C	0.0512	3410	0.273	0.05712	1.82201e-06	0.081597	302.789
CD62L- myeloid Dendritic Cell %Dendritic Cell	ebi-a-GCST90001469	14	88587741	rs7148140	G	C	0.0682	3410	0.2287	0.05156	9.50802e-06	0.0757624	279.363
CD62L- myeloid Dendritic Cell %Dendritic Cell	ebi-a-GCST90001469	14	88541941	rs7156574	G	A	0.4466	3410	0.1248	0.02819	9.95612e-06	0.0756179	278.787
CD62L- myeloid Dendritic Cell %Dendritic Cell	ebi-a-GCST90001469	15	67410088	rs72743439	T	C	0.0031	3410	1.099	0.2389	4.39602e-06	0.0785575	290.549
CD62L- myeloid Dendritic Cell %Dendritic Cell	ebi-a-GCST90001469	17	80291652	rs116473040	G	A	0.0198	3410	0.4063	0.09051	7.39997e-06	0.0766691	282.984
CD62L- plasmacytoid Dendritic Cell Absolute Count	ebi-a-GCST90001470	2	51168498	rs116054627	A	G	0.0413	3374	0.3356	0.06158	5.38505e-08	0.0934403	347.556
CD62L- plasmacytoid Dendritic Cell Absolute Count	ebi-a-GCST90001470	3	77076673	rs75472065	C	A	0.007	3374	0.6561	0.1466	7.89696e-06	0.0768433	280.684
CD62L- plasmacytoid Dendritic Cell Absolute Count	ebi-a-GCST90001470	3	98972835	rs4928176	A	G	0.525	3374	0.111	0.02436	5.425e-06	0.0782292	286.176
CD62L- plasmacytoid Dendritic Cell Absolute Count	ebi-a-GCST90001470	4	84151064	rs17352615	T	C	0.1716	3374	0.2214	0.03223	7.58228e-12	0.117478	448.867
CD62L- plasmacytoid Dendritic Cell Absolute Count	ebi-a-GCST90001470	4	84046255	rs1806768	G	T	0.5594	3374	0.1227	0.02452	5.905e-07	0.0858566	316.699
CD62L- plasmacytoid Dendritic Cell Absolute Count	ebi-a-GCST90001470	4	82644251	rs11931035	G	A	0.7805	3374	0.1578	0.02982	1.293e-07	0.0907527	336.562
CD62L- plasmacytoid Dendritic Cell Absolute Count	ebi-a-GCST90001470	5	52071311	rs1391986	T	G	0.0061	3374	0.7317	0.1561	2.87402e-06	0.0804593	295.048
CD62L- plasmacytoid Dendritic Cell Absolute Count	ebi-a-GCST90001470	6	22921471	rs13201703	A	C	0.0508	3374	0.252	0.05616	7.45006e-06	0.0770437	281.477
CD62L- plasmacytoid Dendritic Cell Absolute Count	ebi-a-GCST90001470	8	131993230	rs72716416	T	C	0.0325	3374	0.3081	0.06925	8.87503e-06	0.0763936	278.906
CD62L- plasmacytoid Dendritic Cell Absolute Count	ebi-a-GCST90001470	8	130658684	rs118054784	A	G	0.0422	3374	0.2985	0.0621	1.59698e-06	0.0824947	303.183
CD62L- plasmacytoid Dendritic Cell Absolute Count	ebi-a-GCST90001470	10	12240106	rs116894787	C	G	0.0111	3374	0.5376	0.1152	3.18801e-06	0.080106	293.64
CD62L- plasmacytoid Dendritic Cell Absolute Count	ebi-a-GCST90001470	11	22793001	rs7114664	C	T	0.1046	3374	0.1874	0.0397	2.44101e-06	0.0810224	297.295
CD62L- plasmacytoid Dendritic Cell Absolute Count	ebi-a-GCST90001470	12	63530291	rs61936377	C	T	0.2503	3374	0.1364	0.02822	1.39601e-06	0.0829496	305.006
CD62L- plasmacytoid Dendritic Cell Absolute Count	ebi-a-GCST90001470	13	100542252	rs16957038	A	G	0.0022	3374	1.17	0.2465	2.15298e-06	0.0814665	299.069
CD62L- plasmacytoid Dendritic Cell Absolute Count	ebi-a-GCST90001470	14	83856849	rs170697	A	G	0.507	3374	0.1127	0.02415	3.16403e-06	0.080106	293.64
CD62L- plasmacytoid Dendritic Cell Absolute Count	ebi-a-GCST90001470	17	76194489	rs9900969	T	G	0.2107	3374	0.1321	0.02954	8.00903e-06	0.0767829	280.445
CD62L- plasmacytoid Dendritic Cell Absolute Count	ebi-a-GCST90001470	18	55736723	rs11659751	A	T	0.0772	3374	0.209	0.04558	4.70804e-06	0.0787188	288.12
CD62L- plasmacytoid Dendritic Cell Absolute Count	ebi-a-GCST90001470	22	43446390	rs150918748	T	C	0.004	3374	0.8677	0.1908	5.63197e-06	0.0780764	285.57
CD62L- plasmacytoid Dendritic Cell %Dendritic Cell	ebi-a-GCST90001471	1	161565479	rs111504845	A	G	0.2899	3410	0.1296	0.02791	3.54601e-06	0.0792914	293.497
CD62L- plasmacytoid Dendritic Cell %Dendritic Cell	ebi-a-GCST90001471	1	161374413	rs12135728	T	G	0.3364	3410	0.1297	0.02646	9.99494e-07	0.083671	311.188
CD62L- plasmacytoid Dendritic Cell %Dendritic Cell	ebi-a-GCST90001471	2	51168498	rs116054627	A	G	0.0411	3410	0.2959	0.063	2.73602e-06	0.0801962	297.138
CD62L- plasmacytoid Dendritic Cell %Dendritic Cell	ebi-a-GCST90001471	3	77076673	rs75472065	C	A	0.0072	3410	0.6724	0.1479	5.61694e-06	0.077642	286.878
CD62L- plasmacytoid Dendritic Cell %Dendritic Cell	ebi-a-GCST90001471	4	82644251	rs11931035	G	A	0.7804	3410	0.1769	0.03041	6.528e-09	0.0991553	375.116
CD62L- plasmacytoid Dendritic Cell %Dendritic Cell	ebi-a-GCST90001471	4	5407389	rs62297340	A	C	0.1132	3410	0.1816	0.03899	3.30803e-06	0.0795307	294.459
CD62L- plasmacytoid Dendritic Cell %Dendritic Cell	ebi-a-GCST90001471	4	84151064	rs17352615	T	C	0.1711	3410	0.2293	0.03286	3.57767e-12	0.118688	458.961
CD62L- plasmacytoid Dendritic Cell %Dendritic Cell	ebi-a-GCST90001471	4	84226693	rs4434244	G	T	0.694	3410	0.1277	0.02738	3.21004e-06	0.079639	294.895
CD62L- plasmacytoid Dendritic Cell %Dendritic Cell	ebi-a-GCST90001471	4	84046255	rs1806768	G	T	0.5598	3410	0.1316	0.02494	1.38599e-07	0.0900208	337.14
CD62L- plasmacytoid Dendritic Cell %Dendritic Cell	ebi-a-GCST90001471	4	107554477	rs148863428	A	G	0.0029	3410	1.06	0.232	5.07002e-06	0.0780265	288.419
CD62L- plasmacytoid Dendritic Cell %Dendritic Cell	ebi-a-GCST90001471	5	66583829	rs1835019	T	C	0.7415	3410	0.1261	0.02791	6.43799e-06	0.0771629	284.96
CD62L- plasmacytoid Dendritic Cell %Dendritic Cell	ebi-a-GCST90001471	10	43792983	rs61859443	A	G	0.005	3410	0.7951	0.1781	8.28591e-06	0.0762503	281.311
CD62L- plasmacytoid Dendritic Cell %Dendritic Cell	ebi-a-GCST90001471	10	131367364	rs146839224	A	G	0.0025	3410	1.182	0.2447	1.41899e-06	0.0824617	306.286
CD62L- plasmacytoid Dendritic Cell %Dendritic Cell	ebi-a-GCST90001471	10	73619601	rs11000032	A	G	0.2843	3410	0.1292	0.02767	3.12802e-06	0.0797295	295.259
CD62L- plasmacytoid Dendritic Cell %Dendritic Cell	ebi-a-GCST90001471	16	27972325	rs182833362	A	G	0.0009	3410	1.949	0.408	1.86299e-06	0.0815554	302.621
CD62L- plasmacytoid Dendritic Cell %Dendritic Cell	ebi-a-GCST90001471	16	48914991	rs8044705	C	T	0.4141	3410	0.1095	0.02473	9.80099e-06	0.0756301	278.836
CD62L- plasmacytoid Dendritic Cell %Dendritic Cell	ebi-a-GCST90001471	20	20371744	rs3827963	G	A	0.3408	3410	0.1206	0.02628	4.61902e-06	0.0783672	289.785
CD62L- CD86+ myeloid Dendritic Cell Absolute Count	ebi-a-GCST90001472	1	160940671	rs191217950	A	G	0.0096	3387	0.7724	0.1306	3.62301e-09	0.101132	380.847
CD62L- CD86+ myeloid Dendritic Cell Absolute Count	ebi-a-GCST90001472	1	164098055	rs76669856	A	T	0.0112	3387	0.5697	0.1221	3.17402e-06	0.0799391	294.104
CD62L- CD86+ myeloid Dendritic Cell Absolute Count	ebi-a-GCST90001472	1	157881393	rs77414674	T	C	0.0385	3387	0.3189	0.06734	2.28202e-06	0.0811275	298.863
CD62L- CD86+ myeloid Dendritic Cell Absolute Count	ebi-a-GCST90001472	1	160733216	rs79017888	C	G	0.0165	3387	0.5697	0.102	2.51501e-08	0.0955597	357.646
CD62L- CD86+ myeloid Dendritic Cell Absolute Count	ebi-a-GCST90001472	1	161181134	rs76265753	T	C	0.021	3387	0.5669	0.09152	6.55904e-10	0.105868	400.793
CD62L- CD86+ myeloid Dendritic Cell Absolute Count	ebi-a-GCST90001472	1	161316669	rs115642304	C	T	0.0254	3387	0.4088	0.08163	5.79802e-07	0.0857588	317.524
CD62L- CD86+ myeloid Dendritic Cell Absolute Count	ebi-a-GCST90001472	1	162125244	rs35211479	G	T	0.7189	3387	0.1885	0.03052	7.36801e-10	0.105564	399.506
CD62L- CD86+ myeloid Dendritic Cell Absolute Count	ebi-a-GCST90001472	1	162197834	rs77418963	G	A	0.0224	3387	0.452	0.09121	7.58001e-07	0.0848686	313.922
CD62L- CD86+ myeloid Dendritic Cell Absolute Count	ebi-a-GCST90001472	1	161258765	rs9651035	T	C	0.3249	3387	0.3425	0.02807	1.47197e-33	0.205254	874.224
CD62L- CD86+ myeloid Dendritic Cell Absolute Count	ebi-a-GCST90001472	1	161274311	rs7532602	A	G	0.1916	3387	0.4748	0.03325	5.83176e-45	0.238362	1059.37
CD62L- CD86+ myeloid Dendritic Cell Absolute Count	ebi-a-GCST90001472	1	161963916	rs74501746	A	G	0.0354	3387	0.315	0.07066	8.56091e-06	0.0763988	280.002
CD62L- CD86+ myeloid Dendritic Cell Absolute Count	ebi-a-GCST90001472	1	161186219	rs61801081	T	G	0.0097	3387	0.6507	0.1334	1.12699e-06	0.0835458	308.583
CD62L- CD86+ myeloid Dendritic Cell Absolute Count	ebi-a-GCST90001472	1	161705871	rs10917815	G	C	0.1101	3387	0.222	0.04219	1.513e-07	0.0900731	335.079
CD62L- CD86+ myeloid Dendritic Cell Absolute Count	ebi-a-GCST90001472	1	162343774	rs7512126	G	A	0.3605	3387	0.1425	0.02734	1.99802e-07	0.089228	331.627
CD62L- CD86+ myeloid Dendritic Cell Absolute Count	ebi-a-GCST90001472	1	162167727	rs141701631	G	A	0.0765	3387	0.2359	0.04992	2.38699e-06	0.0809555	298.173
CD62L- CD86+ myeloid Dendritic Cell Absolute Count	ebi-a-GCST90001472	1	157464822	rs113248693	G	A	0.0068	3387	0.6923	0.1525	5.85396e-06	0.0777906	285.533
CD62L- CD86+ myeloid Dendritic Cell Absolute Count	ebi-a-GCST90001472	1	163344343	rs17359123	G	T	0.2917	3387	0.1345	0.02847	2.39999e-06	0.0809335	298.085
CD62L- CD86+ myeloid Dendritic Cell Absolute Count	ebi-a-GCST90001472	1	161058351	rs75072970	C	T	0.0531	3387	0.4485	0.05868	2.73275e-14	0.13025	506.923
CD62L- CD86+ myeloid Dendritic Cell Absolute Count	ebi-a-GCST90001472	1	161937774	rs71639910	A	G	0.0686	3387	0.425	0.05195	3.95913e-16	0.139243	547.584
CD62L- CD86+ myeloid Dendritic Cell Absolute Count	ebi-a-GCST90001472	1	120116588	rs61808511	G	T	0.1676	3387	0.1553	0.03474	8.03304e-06	0.0766098	280.839
CD62L- CD86+ myeloid Dendritic Cell Absolute Count	ebi-a-GCST90001472	1	162908459	rs34622012	G	A	0.1202	3387	0.2008	0.03979	4.75302e-07	0.0864137	320.178
CD62L- CD86+ myeloid Dendritic Cell Absolute Count	ebi-a-GCST90001472	1	157299458	rs12128746	T	C	0.2622	3387	0.1389	0.02987	3.41704e-06	0.0796719	293.036
CD62L- CD86+ myeloid Dendritic Cell Absolute Count	ebi-a-GCST90001472	1	162256847	rs56128851	A	G	0.0165	3387	0.526	0.104	4.48797e-07	0.0866041	320.95
CD62L- CD86+ myeloid Dendritic Cell Absolute Count	ebi-a-GCST90001472	1	162357707	rs78589422	G	T	0.0368	3387	0.3345	0.06868	1.16399e-06	0.08342	308.076
CD62L- CD86+ myeloid Dendritic Cell Absolute Count	ebi-a-GCST90001472	1	161526397	rs71632979	G	A	0.2449	3387	0.9207	0.02691	1e-200	0.506911	3479.88
CD62L- CD86+ myeloid Dendritic Cell Absolute Count	ebi-a-GCST90001472	1	160737330	rs116077725	T	A	0.0196	3387	0.4227	0.09534	9.56709e-06	0.0759837	278.355
CD62L- CD86+ myeloid Dendritic Cell Absolute Count	ebi-a-GCST90001472	1	161455521	rs6427594	C	T	0.9231	3387	0.2672	0.04879	4.63703e-08	0.0937154	350.03
CD62L- CD86+ myeloid Dendritic Cell Absolute Count	ebi-a-GCST90001472	1	161570970	rs546183406	T	G	0.0722	3387	0.7132	0.05105	3.59915e-43	0.233487	1031.1
CD62L- CD86+ myeloid Dendritic Cell Absolute Count	ebi-a-GCST90001472	1	157964856	rs6656063	T	C	0.2499	3387	0.1319	0.02958	8.53709e-06	0.076418	280.078
CD62L- CD86+ myeloid Dendritic Cell Absolute Count	ebi-a-GCST90001472	1	160734233	rs518242	T	G	0.7638	3387	0.2035	0.0312	7.85959e-11	0.111409	424.4
CD62L- CD86+ myeloid Dendritic Cell Absolute Count	ebi-a-GCST90001472	1	161675994	rs72704075	T	C	0.0267	3387	0.7095	0.07797	1.51112e-19	0.154525	618.665
CD62L- CD86+ myeloid Dendritic Cell Absolute Count	ebi-a-GCST90001472	1	161938895	rs2490433	A	C	0.3633	3387	0.1422	0.02715	1.726e-07	0.0896598	333.39
CD62L- CD86+ myeloid Dendritic Cell Absolute Count	ebi-a-GCST90001472	1	161969322	rs7527826	A	G	0.4474	3387	0.2116	0.02653	2.0488e-15	0.135818	531.997
CD62L- CD86+ myeloid Dendritic Cell Absolute Count	ebi-a-GCST90001472	1	164440415	rs12723400	A	G	0.0617	3387	0.2854	0.0532	8.59805e-08	0.0918173	342.224
CD62L- CD86+ myeloid Dendritic Cell Absolute Count	ebi-a-GCST90001472	1	163307754	rs4657262	G	A	0.0601	3387	0.2593	0.05468	2.20501e-06	0.0812376	299.304
CD62L- CD86+ myeloid Dendritic Cell Absolute Count	ebi-a-GCST90001472	1	162361149	rs164424	A	C	0.8921	3387	0.1924	0.04249	6.11998e-06	0.0775939	284.75
CD62L- CD86+ myeloid Dendritic Cell Absolute Count	ebi-a-GCST90001472	1	162251963	rs10919058	T	G	0.1423	3387	0.209	0.0377	3.18097e-08	0.0948556	354.735
CD62L- CD86+ myeloid Dendritic Cell Absolute Count	ebi-a-GCST90001472	1	161388960	rs4326638	C	T	0.7285	3387	0.3374	0.02886	5.69771e-31	0.197004	830.46
CD62L- CD86+ myeloid Dendritic Cell Absolute Count	ebi-a-GCST90001472	1	161901824	rs114461997	C	T	0.0567	3387	0.3208	0.05605	1.13099e-08	0.0979012	367.361
CD62L- CD86+ myeloid Dendritic Cell Absolute Count	ebi-a-GCST90001472	1	160154324	rs4656251	G	A	0.5654	3387	0.1446	0.02696	8.75609e-08	0.0917976	342.143
CD62L- CD86+ myeloid Dendritic Cell Absolute Count	ebi-a-GCST90001472	1	161854935	rs111274042	C	T	0.0114	3387	0.7156	0.121	3.70502e-09	0.101128	380.833
CD62L- CD86+ myeloid Dendritic Cell Absolute Count	ebi-a-GCST90001472	1	160353789	rs143032729	G	A	0.0326	3387	0.4435	0.07531	4.28697e-09	0.100704	379.057
CD62L- CD86+ myeloid Dendritic Cell Absolute Count	ebi-a-GCST90001472	1	159623952	rs12566873	A	C	0.0802	3387	0.2198	0.04811	5.08698e-06	0.0782849	287.501
CD62L- CD86+ myeloid Dendritic Cell Absolute Count	ebi-a-GCST90001472	1	160483800	rs35161722	T	C	0.0232	3387	0.5437	0.0885	9.00202e-10	0.10501	397.163
CD62L- CD86+ myeloid Dendritic Cell Absolute Count	ebi-a-GCST90001472	1	161093137	rs78180560	G	A	0.0647	3387	0.4714	0.05409	4.45451e-18	0.148141	588.661
CD62L- CD86+ myeloid Dendritic Cell Absolute Count	ebi-a-GCST90001472	1	161567067	rs61801824	A	T	0.7672	3387	0.2999	0.03131	1.85481e-21	0.162445	656.527
CD62L- CD86+ myeloid Dendritic Cell Absolute Count	ebi-a-GCST90001472	1	161700679	rs1503813	G	A	0.2792	3387	0.2351	0.02939	1.72504e-15	0.136209	533.774
CD62L- CD86+ myeloid Dendritic Cell Absolute Count	ebi-a-GCST90001472	10	127556162	rs139956891	G	A	0.0616	3387	0.2686	0.05451	8.74601e-07	0.0843915	311.995
CD62L- CD86+ myeloid Dendritic Cell Absolute Count	ebi-a-GCST90001472	22	48479731	rs135299	A	G	0.2166	3387	0.1435	0.03123	4.46396e-06	0.0787318	289.283
CD62L- CD86+ myeloid Dendritic Cell %Dendritic Cell	ebi-a-GCST90001473	1	162357707	rs78589422	G	T	0.0368	3410	0.3208	0.0681	2.56502e-06	0.0804319	298.088
CD62L- CD86+ myeloid Dendritic Cell %Dendritic Cell	ebi-a-GCST90001473	1	161181134	rs76265753	T	C	0.021	3410	0.5384	0.09114	3.80996e-09	0.100678	381.521
CD62L- CD86+ myeloid Dendritic Cell %Dendritic Cell	ebi-a-GCST90001473	1	161186219	rs61801081	T	G	0.0097	3410	0.6383	0.1331	1.68601e-06	0.0818722	303.902
CD62L- CD86+ myeloid Dendritic Cell %Dendritic Cell	ebi-a-GCST90001473	1	161570970	rs546183406	T	G	0.0718	3410	0.7159	0.05088	9.51919e-44	0.234312	1042.9
CD62L- CD86+ myeloid Dendritic Cell %Dendritic Cell	ebi-a-GCST90001473	1	161722608	rs146423333	T	C	0.056	3410	0.2968	0.05583	1.126e-07	0.0906887	339.891
CD62L- CD86+ myeloid Dendritic Cell %Dendritic Cell	ebi-a-GCST90001473	1	160483800	rs35161722	T	C	0.0232	3410	0.5552	0.08801	3.17402e-10	0.107435	410.21
CD62L- CD86+ myeloid Dendritic Cell %Dendritic Cell	ebi-a-GCST90001473	1	160154324	rs4656251	G	A	0.5642	3410	0.1322	0.02682	8.63098e-07	0.0841357	313.075
CD62L- CD86+ myeloid Dendritic Cell %Dendritic Cell	ebi-a-GCST90001473	1	160737330	rs116077725	T	A	0.0196	3410	0.4197	0.09483	9.90102e-06	0.075596	278.7
CD62L- CD86+ myeloid Dendritic Cell %Dendritic Cell	ebi-a-GCST90001473	1	162256847	rs56128851	A	G	0.0164	3410	0.4929	0.1037	2.08699e-06	0.0811513	300.989
CD62L- CD86+ myeloid Dendritic Cell %Dendritic Cell	ebi-a-GCST90001473	1	162303907	rs347311	C	G	0.3051	3410	0.1383	0.02923	2.31201e-06	0.0807833	299.505
CD62L- CD86+ myeloid Dendritic Cell %Dendritic Cell	ebi-a-GCST90001473	1	162908459	rs34622012	G	A	0.1199	3410	0.1755	0.03961	9.76e-06	0.075679	279.031
CD62L- CD86+ myeloid Dendritic Cell %Dendritic Cell	ebi-a-GCST90001473	1	160353789	rs143032729	G	A	0.0326	3410	0.4563	0.0749	1.23401e-09	0.103793	394.692
CD62L- CD86+ myeloid Dendritic Cell %Dendritic Cell	ebi-a-GCST90001473	1	161093137	rs78180560	G	A	0.0642	3410	0.4545	0.05392	5.06757e-17	0.142907	568.231
CD62L- CD86+ myeloid Dendritic Cell %Dendritic Cell	ebi-a-GCST90001473	1	160581152	rs12058421	A	C	0.0865	3410	0.2026	0.04572	9.68501e-06	0.0756895	279.073
CD62L- CD86+ myeloid Dendritic Cell %Dendritic Cell	ebi-a-GCST90001473	1	160733216	rs79017888	C	G	0.0166	3410	0.5367	0.1011	1.17701e-07	0.0905612	339.366
CD62L- CD86+ myeloid Dendritic Cell %Dendritic Cell	ebi-a-GCST90001473	1	147922051	rs79078281	G	A	0.017	3410	0.5118	0.1119	4.99597e-06	0.0781073	288.743
CD62L- CD86+ myeloid Dendritic Cell %Dendritic Cell	ebi-a-GCST90001473	1	161114862	rs192316193	G	A	0.0453	3410	0.4546	0.06175	2.25009e-13	0.125117	487.378
CD62L- CD86+ myeloid Dendritic Cell %Dendritic Cell	ebi-a-GCST90001473	1	160450885	rs35583090	A	G	0.0371	3410	0.3043	0.06844	9.018e-06	0.0759427	280.083
CD62L- CD86+ myeloid Dendritic Cell %Dendritic Cell	ebi-a-GCST90001473	1	160734233	rs518242	T	G	0.7629	3410	0.2031	0.03112	7.64364e-11	0.111102	425.962
CD62L- CD86+ myeloid Dendritic Cell %Dendritic Cell	ebi-a-GCST90001473	1	161274311	rs7532602	A	G	0.1918	3410	0.4664	0.03314	9.3218e-44	0.234363	1043.2
CD62L- CD86+ myeloid Dendritic Cell %Dendritic Cell	ebi-a-GCST90001473	1	161455521	rs6427594	C	T	0.9232	3410	0.3009	0.04859	6.64508e-10	0.105486	401.891
CD62L- CD86+ myeloid Dendritic Cell %Dendritic Cell	ebi-a-GCST90001473	1	161969322	rs7527826	A	G	0.4479	3410	0.2223	0.02634	4.60257e-17	0.143081	569.039
CD62L- CD86+ myeloid Dendritic Cell %Dendritic Cell	ebi-a-GCST90001473	1	157881393	rs77414674	T	C	0.0386	3410	0.3056	0.06692	5.12401e-06	0.0779871	288.261
CD62L- CD86+ myeloid Dendritic Cell %Dendritic Cell	ebi-a-GCST90001473	1	161707875	rs35376962	A	G	0.0699	3410	0.4265	0.05192	2.99985e-16	0.13934	551.754
CD62L- CD86+ myeloid Dendritic Cell %Dendritic Cell	ebi-a-GCST90001473	1	163217755	rs77055840	G	A	0.0595	3410	0.2487	0.05571	8.30405e-06	0.0762477	281.301
CD62L- CD86+ myeloid Dendritic Cell %Dendritic Cell	ebi-a-GCST90001473	1	164440415	rs12723400	A	G	0.0614	3410	0.2902	0.05293	4.51898e-08	0.0935058	351.539
CD62L- CD86+ myeloid Dendritic Cell %Dendritic Cell	ebi-a-GCST90001473	1	161700679	rs1503813	G	A	0.2792	3410	0.2393	0.02931	4.49469e-16	0.138507	547.922
CD62L- CD86+ myeloid Dendritic Cell %Dendritic Cell	ebi-a-GCST90001473	1	162125244	rs35211479	G	T	0.7192	3410	0.1718	0.03046	1.84701e-08	0.096167	362.608
CD62L- CD86+ myeloid Dendritic Cell %Dendritic Cell	ebi-a-GCST90001473	1	163344343	rs17359123	G	T	0.2915	3410	0.149	0.02827	1.431e-07	0.0899182	336.719
CD62L- CD86+ myeloid Dendritic Cell %Dendritic Cell	ebi-a-GCST90001473	1	162197834	rs77418963	G	A	0.0224	3410	0.4333	0.09075	1.869e-06	0.0815163	302.463
CD62L- CD86+ myeloid Dendritic Cell %Dendritic Cell	ebi-a-GCST90001473	1	160501498	rs139695759	T	C	0.0336	3410	0.3165	0.0715	9.86893e-06	0.0756089	278.751
CD62L- CD86+ myeloid Dendritic Cell %Dendritic Cell	ebi-a-GCST90001473	1	157299458	rs12128746	T	C	0.2614	3410	0.1325	0.02974	8.681e-06	0.0760964	280.696
CD62L- CD86+ myeloid Dendritic Cell %Dendritic Cell	ebi-a-GCST90001473	1	161258765	rs9651035	T	C	0.3249	3410	0.3178	0.02802	2.76822e-29	0.190717	803.137
CD62L- CD86+ myeloid Dendritic Cell %Dendritic Cell	ebi-a-GCST90001473	1	161854935	rs111274042	C	T	0.0114	3410	0.6294	0.1203	1.761e-07	0.0892636	334.027
CD62L- CD86+ myeloid Dendritic Cell %Dendritic Cell	ebi-a-GCST90001473	1	161526397	rs71632979	G	A	0.2447	3410	0.929	0.0268	1e-200	0.510563	3555.1
CD62L- CD86+ myeloid Dendritic Cell %Dendritic Cell	ebi-a-GCST90001473	1	161388960	rs4326638	C	T	0.729	3410	0.333	0.02874	1.76319e-30	0.194678	823.85
CD62L- CD86+ myeloid Dendritic Cell %Dendritic Cell	ebi-a-GCST90001473	1	162343774	rs7512126	G	A	0.3607	3410	0.1374	0.02715	4.42303e-07	0.0863657	322.158
CD62L- CD86+ myeloid Dendritic Cell %Dendritic Cell	ebi-a-GCST90001473	1	162167727	rs141701631	G	A	0.0765	3410	0.293	0.0495	3.56197e-09	0.100877	382.36
CD62L- CD86+ myeloid Dendritic Cell %Dendritic Cell	ebi-a-GCST90001473	1	162251963	rs10919058	T	G	0.1424	3410	0.2066	0.03746	3.71997e-08	0.0940553	353.819
CD62L- CD86+ myeloid Dendritic Cell %Dendritic Cell	ebi-a-GCST90001473	1	164098055	rs76669856	A	T	0.0111	3410	0.5929	0.1213	1.073e-06	0.0834361	310.235
CD62L- CD86+ myeloid Dendritic Cell %Dendritic Cell	ebi-a-GCST90001473	1	114941326	rs3789615	T	C	0.4032	3410	0.119	0.0261	5.25606e-06	0.0778639	287.767
CD62L- CD86+ myeloid Dendritic Cell %Dendritic Cell	ebi-a-GCST90001473	1	161963916	rs74501746	A	G	0.0355	3410	0.3541	0.07011	4.63596e-07	0.086194	321.457
CD62L- CD86+ myeloid Dendritic Cell %Dendritic Cell	ebi-a-GCST90001473	1	161567067	rs61801824	A	T	0.7673	3410	0.3193	0.0311	2.20902e-24	0.17321	713.968
CD62L- CD86+ myeloid Dendritic Cell %Dendritic Cell	ebi-a-GCST90001473	1	161938895	rs2490433	A	C	0.3633	3410	0.1448	0.02703	8.9869e-08	0.0913801	342.743
CD62L- CD86+ myeloid Dendritic Cell %Dendritic Cell	ebi-a-GCST90001473	1	160972255	rs143140559	T	C	0.0094	3410	0.71	0.1289	3.879e-08	0.0939358	353.323
CD62L- CD86+ myeloid Dendritic Cell %Dendritic Cell	ebi-a-GCST90001473	1	161675994	rs72704075	T	C	0.0267	3410	0.6693	0.07747	8.5055e-18	0.146397	584.49
CD62L- CD86+ myeloid Dendritic Cell %Dendritic Cell	ebi-a-GCST90001473	8	40841454	rs144030104	T	C	0.0101	3410	0.5823	0.1299	7.55892e-06	0.0765616	282.555
CD62L- CD86+ myeloid Dendritic Cell %Dendritic Cell	ebi-a-GCST90001473	8	60780923	rs72659736	T	G	0.2557	3410	0.1382	0.03068	6.85394e-06	0.0769332	284.041
CD62L- CD86+ myeloid Dendritic Cell %Dendritic Cell	ebi-a-GCST90001473	10	127556162	rs139956891	G	A	0.0616	3410	0.244	0.0541	6.663e-06	0.0770283	284.421
CD62L- CD86+ myeloid Dendritic Cell %Dendritic Cell	ebi-a-GCST90001473	12	77743499	rs4761369	T	C	0.1861	3410	0.1553	0.03329	3.19198e-06	0.0796573	294.968
CD62L- CD86+ myeloid Dendritic Cell %Dendritic Cell	ebi-a-GCST90001473	12	106818887	rs113704374	G	C	0.0218	3410	0.4006	0.0901	9.03296e-06	0.0759417	280.079
CD62L- CD86+ myeloid Dendritic Cell %Dendritic Cell	ebi-a-GCST90001473	20	3013136	rs500809	A	G	0.5667	3410	0.1195	0.02597	4.37603e-06	0.078578	290.631
Plasmacytoid Dendritic Cell %Dendritic Cell	ebi-a-GCST90001474	1	161168004	rs33941127	T	C	0.2318	3410	0.1948	0.03012	1.14401e-10	0.110112	421.696
Plasmacytoid Dendritic Cell %Dendritic Cell	ebi-a-GCST90001474	1	162361609	rs4657189	C	G	0.1079	3410	0.1999	0.0407	9.51809e-07	0.0838372	311.863
Plasmacytoid Dendritic Cell %Dendritic Cell	ebi-a-GCST90001474	1	161565479	rs111504845	A	G	0.2899	3410	0.2524	0.02818	5.33949e-19	0.151651	609.216
Plasmacytoid Dendritic Cell %Dendritic Cell	ebi-a-GCST90001474	1	162968450	rs66512249	G	C	0.077	3410	0.2276	0.04743	1.66001e-06	0.0819232	304.108
Plasmacytoid Dendritic Cell %Dendritic Cell	ebi-a-GCST90001474	1	161612340	rs408849	T	C	0.3538	3410	0.2172	0.02664	5.0269e-16	0.138319	547.059
Plasmacytoid Dendritic Cell %Dendritic Cell	ebi-a-GCST90001474	1	161410349	rs146718864	A	G	0.1455	3410	0.2579	0.0365	1.93999e-12	0.120157	465.42
Plasmacytoid Dendritic Cell %Dendritic Cell	ebi-a-GCST90001474	1	161269415	rs111516661	T	C	0.0956	3410	0.2544	0.04279	3.03103e-09	0.101317	384.218
Plasmacytoid Dendritic Cell %Dendritic Cell	ebi-a-GCST90001474	1	161374413	rs12135728	T	G	0.3364	3410	0.1996	0.02685	1.31492e-13	0.12632	492.744
Plasmacytoid Dendritic Cell %Dendritic Cell	ebi-a-GCST90001474	1	161478235	rs35855160	A	G	0.2032	3410	0.1682	0.03174	1.243e-07	0.0904039	338.718
Plasmacytoid Dendritic Cell %Dendritic Cell	ebi-a-GCST90001474	2	111876941	rs7593638	C	A	0.4749	3410	0.1305	0.02526	2.52e-07	0.0881522	329.466
Plasmacytoid Dendritic Cell %Dendritic Cell	ebi-a-GCST90001474	2	136580287	rs2164210	C	T	0.3238	3410	0.1236	0.02777	8.76193e-06	0.0760211	280.396
Plasmacytoid Dendritic Cell %Dendritic Cell	ebi-a-GCST90001474	3	20754619	rs62234997	G	A	0.085	3410	0.2108	0.04552	3.77703e-06	0.0790781	292.64
Plasmacytoid Dendritic Cell %Dendritic Cell	ebi-a-GCST90001474	3	384169	rs11715127	C	G	0.1276	3410	0.1657	0.03607	4.48198e-06	0.0784488	290.112
Plasmacytoid Dendritic Cell %Dendritic Cell	ebi-a-GCST90001474	5	179156449	rs7566	C	T	0.9029	3410	0.184	0.04158	9.99701e-06	0.0755857	278.658
Plasmacytoid Dendritic Cell %Dendritic Cell	ebi-a-GCST90001474	7	14195723	rs78726632	C	G	0.0097	3410	0.6212	0.1274	1.14101e-06	0.0832344	309.417
Plasmacytoid Dendritic Cell %Dendritic Cell	ebi-a-GCST90001474	11	108509865	rs75812106	T	C	0.007	3410	0.679	0.1509	7.04596e-06	0.0768501	283.708
Plasmacytoid Dendritic Cell %Dendritic Cell	ebi-a-GCST90001474	12	61698548	rs28595889	T	A	0.677	3410	0.1222	0.02739	8.31802e-06	0.0762017	281.117
Plasmacytoid Dendritic Cell %Dendritic Cell	ebi-a-GCST90001474	12	108726677	rs10735429	G	A	0.7411	3410	0.1338	0.02924	4.91802e-06	0.0781446	288.892
Plasmacytoid Dendritic Cell %Dendritic Cell	ebi-a-GCST90001474	15	50067248	rs690924	T	C	0.0264	3410	0.3577	0.07936	6.77798e-06	0.0769798	284.227
Plasmacytoid Dendritic Cell %Dendritic Cell	ebi-a-GCST90001474	17	77544550	rs12951038	T	C	0.0745	3410	0.2104	0.04683	7.24303e-06	0.0767343	283.245
HLA DR++ monocyte %monocyte	ebi-a-GCST90001475	1	70942862	rs76950373	C	T	0.1367	3595	0.1622	0.0366	9.5971e-06	0.0737322	286.008
HLA DR++ monocyte %monocyte	ebi-a-GCST90001475	1	166381821	rs7538058	G	T	0.7944	3595	0.1374	0.03081	8.531e-06	0.0741938	287.942
HLA DR++ monocyte %monocyte	ebi-a-GCST90001475	3	180110875	rs2878953	T	C	0.0771	3595	0.2039	0.04605	9.82992e-06	0.0736677	285.738
HLA DR++ monocyte %monocyte	ebi-a-GCST90001475	6	33933375	rs146219611	A	G	0.0588	3595	0.2579	0.05656	5.30994e-06	0.0758508	294.901
HLA DR++ monocyte %monocyte	ebi-a-GCST90001475	6	32394251	rs9501622	A	T	0.1152	3595	0.2275	0.04474	3.857e-07	0.0845278	331.751
HLA DR++ monocyte %monocyte	ebi-a-GCST90001475	6	32662974	rs9275282	T	C	0.626	3595	0.296	0.0314	7.32318e-21	0.155356	660.863
HLA DR++ monocyte %monocyte	ebi-a-GCST90001475	6	31457344	rs3130913	A	G	0.4111	3595	0.1754	0.03125	2.14699e-08	0.0932299	369.416
HLA DR++ monocyte %monocyte	ebi-a-GCST90001475	6	32812801	rs113215190	A	G	0.1399	3595	0.1888	0.04152	5.58496e-06	0.0756432	294.027
HLA DR++ monocyte %monocyte	ebi-a-GCST90001475	6	32209943	rs75057504	C	T	0.1147	3595	0.2774	0.04392	3.00898e-10	0.10479	420.581
HLA DR++ monocyte %monocyte	ebi-a-GCST90001475	6	32862607	rs3749982	A	T	0.1414	3595	0.2201	0.0422	1.92699e-07	0.0866844	341.018
HLA DR++ monocyte %monocyte	ebi-a-GCST90001475	6	31412513	rs2395004	C	G	0.3051	3595	0.1428	0.0314	5.60996e-06	0.0756526	294.066
HLA DR++ monocyte %monocyte	ebi-a-GCST90001475	6	32798795	rs241433	A	C	0.5529	3595	0.1511	0.02849	1.20301e-07	0.0881353	347.278
HLA DR++ monocyte %monocyte	ebi-a-GCST90001475	6	32683324	rs3104410	T	C	0.5907	3595	0.1364	0.03049	8.00405e-06	0.0744256	288.914
HLA DR++ monocyte %monocyte	ebi-a-GCST90001475	6	15221128	rs116322630	T	C	0.0633	3595	0.2678	0.05377	6.63804e-07	0.0828034	324.372
HLA DR++ monocyte %monocyte	ebi-a-GCST90001475	6	109646216	rs2090888	T	A	0.6394	3595	0.1173	0.02647	9.67208e-06	0.0737279	285.99
HLA DR++ monocyte %monocyte	ebi-a-GCST90001475	6	32900787	rs3129299	T	C	0.3088	3595	0.1568	0.0295	1.11501e-07	0.0883272	348.107
HLA DR++ monocyte %monocyte	ebi-a-GCST90001475	6	33024032	rs6934244	A	C	0.1526	3595	0.1849	0.0413	7.79399e-06	0.0744818	289.15
HLA DR++ monocyte %monocyte	ebi-a-GCST90001475	6	32545117	rs33978732	C	A	0.0989	3595	0.3872	0.05084	3.32889e-14	0.126044	518.193
HLA DR++ monocyte %monocyte	ebi-a-GCST90001475	6	32545612	rs79001177	G	A	0.0878	3595	0.481	0.06507	1.78115e-13	0.122393	501.09
HLA DR++ monocyte %monocyte	ebi-a-GCST90001475	6	31839309	rs2242665	T	C	0.6321	3595	0.1734	0.03281	1.33401e-07	0.0878279	345.95
HLA DR++ monocyte %monocyte	ebi-a-GCST90001475	6	32185605	rs2854050	A	G	0.0712	3595	0.3267	0.05697	1.06101e-08	0.0952348	378.196
HLA DR++ monocyte %monocyte	ebi-a-GCST90001475	6	31663932	rs180766241	G	C	0.0739	3595	0.2882	0.0572	4.93299e-07	0.0837607	328.465
HLA DR++ monocyte %monocyte	ebi-a-GCST90001475	6	32984089	rs17214246	C	T	0.0803	3595	0.2223	0.04929	6.68098e-06	0.0750285	291.444
HLA DR++ monocyte %monocyte	ebi-a-GCST90001475	6	33795628	rs11752353	A	G	0.084	3595	0.2549	0.04686	5.70401e-08	0.090377	356.988
HLA DR++ monocyte %monocyte	ebi-a-GCST90001475	12	51947803	rs150066324	T	A	0.0129	3595	0.5024	0.1131	9.25699e-06	0.0739042	286.728
HLA DR++ monocyte %monocyte	ebi-a-GCST90001475	14	81293101	rs12436392	C	T	0.9897	3595	0.5761	0.123	2.943e-06	0.0779009	303.544
HLA DR++ monocyte %monocyte	ebi-a-GCST90001475	19	41033109	rs10410907	T	C	0.1067	3595	0.1843	0.04055	5.65405e-06	0.0756068	293.874
HLA DR++ monocyte %leukocyte	ebi-a-GCST90001476	6	32853277	rs7767732	T	C	0.2253	3595	0.1616	0.0346	3.133e-06	0.0776823	302.621
HLA DR++ monocyte %leukocyte	ebi-a-GCST90001476	6	32662533	rs9275271	C	T	0.6288	3595	0.2587	0.03202	8.67761e-16	0.133579	553.943
HLA DR++ monocyte %leukocyte	ebi-a-GCST90001476	6	32798795	rs241433	A	C	0.5529	3595	0.1419	0.0288	8.77607e-07	0.0819217	320.61
HLA DR++ monocyte %leukocyte	ebi-a-GCST90001476	6	31840021	rs2763981	A	T	0.6821	3595	0.1865	0.03629	2.90402e-07	0.0854226	335.591
HLA DR++ monocyte %leukocyte	ebi-a-GCST90001476	6	32545612	rs79001177	G	A	0.0878	3595	0.3071	0.0665	4.00701e-06	0.0768147	298.96
HLA DR++ monocyte %leukocyte	ebi-a-GCST90001476	21	34394714	rs76115039	A	T	0.0017	3595	1.447	0.3206	6.63804e-06	0.0750842	291.678
HLA DR++ monocyte %leukocyte	ebi-a-GCST90001476	22	48806386	rs9615878	A	G	0.1097	3595	0.1791	0.04031	9.19602e-06	0.0739204	286.796
HLA DR++ monocyte Absolute Count	ebi-a-GCST90001477	1	160126020	rs12410580	A	G	0.0482	3579	0.2562	0.05738	8.27199e-06	0.0744479	287.72
HLA DR++ monocyte Absolute Count	ebi-a-GCST90001477	1	165314847	rs10753675	T	C	0.5617	3579	0.1115	0.0249	7.80998e-06	0.0746624	288.616
HLA DR++ monocyte Absolute Count	ebi-a-GCST90001477	3	197226213	rs114141703	A	C	0.025	3579	0.3833	0.08005	1.74699e-06	0.0798051	310.22
HLA DR++ monocyte Absolute Count	ebi-a-GCST90001477	4	109128418	rs74827437	G	A	0.1018	3579	0.1903	0.04129	4.20504e-06	0.0768332	297.706
HLA DR++ monocyte Absolute Count	ebi-a-GCST90001477	5	65872759	rs12659610	A	G	0.0043	3579	0.8519	0.1886	6.47799e-06	0.07531	291.323
HLA DR++ monocyte Absolute Count	ebi-a-GCST90001477	6	32438751	rs180843960	A	T	0.0666	3579	0.329	0.06652	7.90606e-07	0.0824146	321.275
HLA DR++ monocyte Absolute Count	ebi-a-GCST90001477	6	31412652	rs2395005	A	G	0.3051	3579	0.143	0.03051	2.89501e-06	0.0781277	303.147
HLA DR++ monocyte Absolute Count	ebi-a-GCST90001477	6	32853277	rs7767732	T	C	0.2255	3579	0.1543	0.0333	3.724e-06	0.0772436	299.43
HLA DR++ monocyte Absolute Count	ebi-a-GCST90001477	6	31840021	rs2763981	A	T	0.6829	3579	0.1611	0.03423	2.61198e-06	0.0784492	304.501
HLA DR++ monocyte Absolute Count	ebi-a-GCST90001477	6	32900787	rs3129299	T	C	0.3089	3579	0.128	0.02885	9.45693e-06	0.0739798	285.767
HLA DR++ monocyte Absolute Count	ebi-a-GCST90001477	6	32798795	rs241433	A	C	0.5531	3579	0.128	0.02778	4.18601e-06	0.0768127	297.62
HLA DR++ monocyte Absolute Count	ebi-a-GCST90001477	6	32209943	rs75057504	C	T	0.115	3579	0.2096	0.04287	1.06001e-06	0.0814764	317.293
HLA DR++ monocyte Absolute Count	ebi-a-GCST90001477	6	31457344	rs3130913	A	G	0.4116	3579	0.1377	0.03042	6.16893e-06	0.0754701	291.993
HLA DR++ monocyte Absolute Count	ebi-a-GCST90001477	6	32614419	rs72852237	A	C	0.1611	3579	0.2518	0.05298	2.082e-06	0.0792168	307.736
HLA DR++ monocyte Absolute Count	ebi-a-GCST90001477	6	32662533	rs9275271	C	T	0.6292	3579	0.2356	0.03057	1.67494e-14	0.127804	524.142
HLA DR++ monocyte Absolute Count	ebi-a-GCST90001477	7	106771703	rs28610544	T	C	0.1692	3579	0.1685	0.03275	2.831e-07	0.0857093	335.323
HLA DR++ monocyte Absolute Count	ebi-a-GCST90001477	7	45664941	rs117433119	C	A	0.0022	3579	1.226	0.269	5.30799e-06	0.0759839	294.145
HLA DR++ monocyte Absolute Count	ebi-a-GCST90001477	9	25608163	rs35842632	T	G	0.2923	3579	0.1193	0.02672	8.22792e-06	0.0744454	287.71
HLA DR++ monocyte Absolute Count	ebi-a-GCST90001477	9	66536402	rs4244738	G	A	0.9719	3579	0.3959	0.08798	6.99906e-06	0.0750268	290.139
HLA DR++ monocyte Absolute Count	ebi-a-GCST90001477	16	73388512	rs55952218	A	G	0.0807	3579	0.2123	0.04485	2.28402e-06	0.0788991	306.397
HLA DR++ monocyte Absolute Count	ebi-a-GCST90001477	19	46392004	rs61289229	T	C	0.1133	3579	0.1874	0.03947	2.14902e-06	0.0791369	307.399
CD4 regulatory T cell %CD4+ T cell	ebi-a-GCST90001478	1	26999658	rs181741769	C	T	0.002	3437	1.241	0.2679	3.73603e-06	0.0787922	293.801
CD4 regulatory T cell %CD4+ T cell	ebi-a-GCST90001478	2	30532493	rs17009374	T	C	0.0103	3437	0.5648	0.1239	5.34097e-06	0.0775444	288.756
CD4 regulatory T cell %CD4+ T cell	ebi-a-GCST90001478	7	148149143	rs191172032	A	G	0.0253	3437	0.3869	0.0825	2.83302e-06	0.0797619	297.73
CD4 regulatory T cell %CD4+ T cell	ebi-a-GCST90001478	7	37406370	rs77615103	A	C	0.1484	3437	0.1876	0.03743	5.62199e-07	0.0852055	319.942
CD4 regulatory T cell %CD4+ T cell	ebi-a-GCST90001478	8	10768753	rs138899232	T	G	0.112	3437	0.1934	0.04306	7.26708e-06	0.0764095	284.181
CD4 regulatory T cell %CD4+ T cell	ebi-a-GCST90001478	10	6134869	rs1571025	G	A	0.1766	3437	0.2422	0.0339	1.10892e-12	0.121006	472.878
CD4 regulatory T cell %CD4+ T cell	ebi-a-GCST90001478	10	6167124	rs10905856	T	C	0.0959	3437	0.2341	0.04324	6.58506e-08	0.0919829	347.969
CD4 regulatory T cell %CD4+ T cell	ebi-a-GCST90001478	10	6075831	rs7078614	T	G	0.3413	3437	0.1848	0.0268	6.45208e-12	0.116847	454.475
CD4 regulatory T cell %CD4+ T cell	ebi-a-GCST90001478	10	6083239	rs12244238	G	A	0.3854	3437	0.1809	0.02635	7.93049e-12	0.116342	452.249
CD4 regulatory T cell %CD4+ T cell	ebi-a-GCST90001478	10	6128374	rs62626343	G	C	0.214	3437	0.1568	0.03071	3.49502e-07	0.0867883	326.45
CD4 regulatory T cell %CD4+ T cell	ebi-a-GCST90001478	10	6057181	rs12722595	C	G	0.0707	3437	0.3176	0.0498	2.03002e-10	0.108176	416.658
CD4 regulatory T cell %CD4+ T cell	ebi-a-GCST90001478	10	6168290	rs77347828	A	G	0.1295	3437	0.1773	0.03714	1.88101e-06	0.0811835	303.505
CD4 regulatory T cell %CD4+ T cell	ebi-a-GCST90001478	14	56535269	rs149595513	T	C	0.0031	3437	1.04	0.227	4.78597e-06	0.077933	290.326
CD4 regulatory T cell %CD4+ T cell	ebi-a-GCST90001478	17	30183388	rs72821912	T	C	0.045	3437	0.2845	0.06114	3.38197e-06	0.079146	295.233
CD4 regulatory T cell %CD4+ T cell	ebi-a-GCST90001478	20	39570656	rs6016476	G	A	0.3688	3437	0.1213	0.02643	4.56604e-06	0.078068	290.871
CD4 regulatory T cell %T cell	ebi-a-GCST90001479	5	153002618	rs76239041	A	G	0.0412	3437	0.3211	0.06468	7.21805e-07	0.0844023	316.648
CD4 regulatory T cell %T cell	ebi-a-GCST90001479	6	12155899	rs219948	A	G	0.262	3437	0.1335	0.02947	6.10506e-06	0.0770627	286.813
CD4 regulatory T cell %T cell	ebi-a-GCST90001479	6	164597687	rs971864	T	C	0.4588	3437	0.1181	0.02572	4.56499e-06	0.0781064	291.027
CD4 regulatory T cell %T cell	ebi-a-GCST90001479	8	34560021	rs28445004	C	T	0.0148	3437	0.46	0.1039	9.87302e-06	0.0753257	279.822
CD4 regulatory T cell %T cell	ebi-a-GCST90001479	10	6134869	rs1571025	G	A	0.1766	3437	0.2054	0.03486	4.16898e-09	0.100029	381.79
CD4 regulatory T cell %T cell	ebi-a-GCST90001479	10	6167124	rs10905856	T	C	0.0959	3437	0.2324	0.0443	1.652e-07	0.089153	336.215
CD4 regulatory T cell %T cell	ebi-a-GCST90001479	10	6054765	rs12722600	T	C	0.0707	3437	0.276	0.05111	7.15204e-08	0.0917496	346.997
CD4 regulatory T cell %T cell	ebi-a-GCST90001479	10	6075831	rs7078614	T	G	0.3413	3437	0.1547	0.02757	2.172e-08	0.0953035	361.853
CD4 regulatory T cell %T cell	ebi-a-GCST90001479	10	6128374	rs62626343	G	C	0.214	3437	0.155	0.03147	8.85503e-07	0.083742	313.944
CD4 regulatory T cell %T cell	ebi-a-GCST90001479	10	6083239	rs12244238	G	A	0.3854	3437	0.1583	0.02708	5.49895e-09	0.0992475	378.478
CD4 regulatory T cell %T cell	ebi-a-GCST90001479	11	30568643	rs509240	G	A	0.2629	3437	0.1334	0.02964	6.97606e-06	0.0765663	284.812
CD4 regulatory T cell %T cell	ebi-a-GCST90001479	14	73155735	rs2526941	C	T	0.0358	3437	0.323	0.06915	3.10599e-06	0.079446	296.449
CD4 regulatory T cell %T cell	ebi-a-GCST90001479	17	5640871	rs62055610	T	C	0.334	3437	0.122	0.02741	8.88894e-06	0.0757249	281.426
CD4 regulatory T cell %T cell	ebi-a-GCST90001479	17	80189590	rs56043453	T	A	0.7704	3437	0.1394	0.03038	4.622e-06	0.0780521	290.807
CD4 regulatory T cell %T cell	ebi-a-GCST90001479	22	49579609	rs10212061	A	G	0.2074	3437	0.1425	0.0316	6.66899e-06	0.0767154	285.413
Resting CD4 regulatory T cell Absolute Count	ebi-a-GCST90001480	1	190079170	rs138915779	A	C	0.0034	3405	0.9571	0.2146	8.48907e-06	0.0762309	280.821
Resting CD4 regulatory T cell Absolute Count	ebi-a-GCST90001480	1	198524264	rs146620586	T	G	0.0032	3405	1.803	0.2635	9.09285e-12	0.116498	448.716
Resting CD4 regulatory T cell Absolute Count	ebi-a-GCST90001480	1	199278900	rs140372175	C	A	0.0044	3405	1.107	0.176	3.57602e-10	0.1072	408.603
Resting CD4 regulatory T cell Absolute Count	ebi-a-GCST90001480	1	194010208	rs116794175	C	T	0.0043	3405	0.8994	0.1806	6.68498e-07	0.0850604	316.371
Resting CD4 regulatory T cell Absolute Count	ebi-a-GCST90001480	1	197924770	rs17583875	A	G	0.0029	3405	1.651	0.2111	6.94225e-15	0.13288	521.485
Resting CD4 regulatory T cell Absolute Count	ebi-a-GCST90001480	1	197141261	rs45512792	G	A	0.0051	3405	1.234	0.1754	2.41713e-12	0.119734	462.879
Resting CD4 regulatory T cell Absolute Count	ebi-a-GCST90001480	1	198026579	rs2181289	C	T	0.1357	3405	0.1696	0.03417	7.32302e-07	0.0847781	315.224
Resting CD4 regulatory T cell Absolute Count	ebi-a-GCST90001480	1	199999121	rs11579717	A	G	0.0044	3405	1.149	0.1746	5.46009e-11	0.112098	429.631
Resting CD4 regulatory T cell Absolute Count	ebi-a-GCST90001480	1	200021804	rs180839256	C	T	0.0078	3405	0.6182	0.1314	2.63403e-06	0.0803887	297.476
Resting CD4 regulatory T cell Absolute Count	ebi-a-GCST90001480	1	196321168	rs191753228	T	C	0.0041	3405	1.493	0.2051	4.11339e-13	0.123825	480.927
Resting CD4 regulatory T cell Absolute Count	ebi-a-GCST90001480	2	38897810	rs6751481	C	T	0.4699	3405	0.2177	0.02348	3.10099e-20	0.156968	633.622
Resting CD4 regulatory T cell Absolute Count	ebi-a-GCST90001480	2	38713988	rs62142582	A	G	0.0332	3405	0.3829	0.0664	8.83995e-09	0.0983727	371.287
Resting CD4 regulatory T cell Absolute Count	ebi-a-GCST90001480	2	38849557	rs150437123	A	G	0.0314	3405	0.3353	0.06736	6.74202e-07	0.0850208	316.21
Resting CD4 regulatory T cell Absolute Count	ebi-a-GCST90001480	2	38903819	rs13004842	T	C	0.1808	3405	0.274	0.03056	4.95336e-19	0.151913	609.562
Resting CD4 regulatory T cell Absolute Count	ebi-a-GCST90001480	2	39020877	rs116758203	T	G	0.09	3405	0.2573	0.04149	6.22501e-10	0.105712	402.263
Resting CD4 regulatory T cell Absolute Count	ebi-a-GCST90001480	2	130435634	rs79244630	T	C	0.0352	3405	0.2841	0.0642	9.93002e-06	0.0756413	278.471
Resting CD4 regulatory T cell Absolute Count	ebi-a-GCST90001480	2	39384195	rs116499452	A	G	0.0537	3405	0.2311	0.052	9.11003e-06	0.0759642	279.758
Resting CD4 regulatory T cell Absolute Count	ebi-a-GCST90001480	2	38955419	rs182240059	G	C	0.0323	3405	0.3864	0.06726	1.003e-08	0.0980062	369.753
Resting CD4 regulatory T cell Absolute Count	ebi-a-GCST90001480	2	41884212	rs17607399	T	C	0.1084	3405	0.1892	0.03839	8.66204e-07	0.0841836	312.81
Resting CD4 regulatory T cell Absolute Count	ebi-a-GCST90001480	2	38094107	rs113885925	T	C	0.0211	3405	0.394	0.08423	3.02099e-06	0.0799294	295.629
Resting CD4 regulatory T cell Absolute Count	ebi-a-GCST90001480	2	37988449	rs74184888	T	G	0.0836	3405	0.1927	0.04311	8.08891e-06	0.0764014	281.501
Resting CD4 regulatory T cell Absolute Count	ebi-a-GCST90001480	3	124800996	rs111714509	A	G	0.0056	3405	0.6777	0.149	5.62406e-06	0.0777328	286.82
Resting CD4 regulatory T cell Absolute Count	ebi-a-GCST90001480	6	31239518	rs1050420	T	C	0.5724	3405	0.1341	0.02939	5.18096e-06	0.0779783	287.803
Resting CD4 regulatory T cell Absolute Count	ebi-a-GCST90001480	6	32599071	rs9272050	A	G	0.7012	3405	0.1633	0.03024	7.09692e-08	0.0921766	345.526
Resting CD4 regulatory T cell Absolute Count	ebi-a-GCST90001480	7	71331239	rs182630194	A	G	0.0013	3405	1.635	0.3213	3.81399e-07	0.086902	323.873
Resting CD4 regulatory T cell Absolute Count	ebi-a-GCST90001480	7	80542211	rs147199078	C	T	0.0295	3405	0.3441	0.06816	4.685e-07	0.0862192	321.088
Resting CD4 regulatory T cell Absolute Count	ebi-a-GCST90001480	7	151861663	rs7787732	C	T	0.0793	3405	0.1935	0.04143	3.13899e-06	0.0798082	295.142
Resting CD4 regulatory T cell Absolute Count	ebi-a-GCST90001480	14	99672909	rs72702642	G	A	0.0341	3405	0.2877	0.06401	7.21606e-06	0.0768203	283.173
Resting CD4 regulatory T cell Absolute Count	ebi-a-GCST90001480	18	64904859	rs8088253	G	A	0.0467	3405	0.2852	0.05469	1.94299e-07	0.0890394	332.617
Resting CD4 regulatory T cell %CD4 regulatory T cell	ebi-a-GCST90001481	1	182091538	rs187089343	C	A	0.0047	3437	0.9806	0.1707	1.00399e-08	0.0975481	371.297
Resting CD4 regulatory T cell %CD4 regulatory T cell	ebi-a-GCST90001481	1	194010208	rs116794175	C	T	0.0042	3437	1.414	0.1747	7.86321e-16	0.136801	544.386
Resting CD4 regulatory T cell %CD4 regulatory T cell	ebi-a-GCST90001481	1	201279340	rs17576470	T	C	0.0186	3437	0.4056	0.08563	2.26001e-06	0.0805555	300.951
Resting CD4 regulatory T cell %CD4 regulatory T cell	ebi-a-GCST90001481	1	203602440	rs78144227	A	G	0.0444	3437	0.2555	0.05701	7.66196e-06	0.0762448	283.518
Resting CD4 regulatory T cell %CD4 regulatory T cell	ebi-a-GCST90001481	1	192001083	rs114139647	G	A	0.0065	3437	0.7889	0.1462	7.24403e-08	0.0916808	346.71
Resting CD4 regulatory T cell %CD4 regulatory T cell	ebi-a-GCST90001481	1	214625781	rs150956189	C	T	0.0003	3437	2.691	0.5693	2.36701e-06	0.0803899	300.279
Resting CD4 regulatory T cell %CD4 regulatory T cell	ebi-a-GCST90001481	1	199999121	rs11579717	A	G	0.0044	3437	1.864	0.1678	3.37287e-28	0.18622	786.043
Resting CD4 regulatory T cell %CD4 regulatory T cell	ebi-a-GCST90001481	1	203502968	rs61828007	G	A	0.0289	3437	0.3706	0.06927	9.34695e-08	0.0909065	343.489
Resting CD4 regulatory T cell %CD4 regulatory T cell	ebi-a-GCST90001481	1	191138508	rs188378565	C	T	0.0132	3437	0.4649	0.1041	8.19993e-06	0.0759781	282.444
Resting CD4 regulatory T cell %CD4 regulatory T cell	ebi-a-GCST90001481	1	193407684	rs148017951	A	G	0.0189	3437	0.3886	0.08288	2.86101e-06	0.0797452	297.662
Resting CD4 regulatory T cell %CD4 regulatory T cell	ebi-a-GCST90001481	1	198495798	rs55685227	T	G	0.261	3437	0.1337	0.02658	5.08803e-07	0.0855105	321.194
Resting CD4 regulatory T cell %CD4 regulatory T cell	ebi-a-GCST90001481	1	195430336	rs12133465	G	A	0.0096	3437	0.7179	0.1158	6.33097e-10	0.10519	403.805
Resting CD4 regulatory T cell %CD4 regulatory T cell	ebi-a-GCST90001481	1	204906614	rs61817565	T	C	0.0563	3437	0.2188	0.04912	8.71606e-06	0.0757835	281.662
Resting CD4 regulatory T cell %CD4 regulatory T cell	ebi-a-GCST90001481	1	195919849	rs146899923	C	T	0.0089	3437	0.7278	0.1254	7.07995e-09	0.0985444	375.504
Resting CD4 regulatory T cell %CD4 regulatory T cell	ebi-a-GCST90001481	1	194679772	rs75586085	A	G	0.0173	3437	0.4359	0.0875	6.60998e-07	0.0846939	317.843
Resting CD4 regulatory T cell %CD4 regulatory T cell	ebi-a-GCST90001481	1	197141261	rs45512792	G	A	0.0051	3437	1.96	0.1682	8.30807e-31	0.195006	832.113
Resting CD4 regulatory T cell %CD4 regulatory T cell	ebi-a-GCST90001481	1	193505625	rs60220946	T	C	0.0212	3437	0.4297	0.07742	3.079e-08	0.0942779	357.554
Resting CD4 regulatory T cell %CD4 regulatory T cell	ebi-a-GCST90001481	1	194230584	rs79490549	C	G	0.0087	3437	0.6721	0.1323	3.98098e-07	0.0863546	324.664
Resting CD4 regulatory T cell %CD4 regulatory T cell	ebi-a-GCST90001481	1	196321168	rs191753228	T	C	0.0041	3437	2.342	0.1966	4.39542e-32	0.199182	854.363
Resting CD4 regulatory T cell %CD4 regulatory T cell	ebi-a-GCST90001481	1	198524264	rs146620586	T	G	0.0032	3437	3.317	0.2516	9.19602e-39	0.219459	965.793
Resting CD4 regulatory T cell %CD4 regulatory T cell	ebi-a-GCST90001481	1	191648600	rs147071297	A	G	0.0039	3437	1.292	0.1788	6.13762e-13	0.122365	478.926
Resting CD4 regulatory T cell %CD4 regulatory T cell	ebi-a-GCST90001481	1	199278900	rs140372175	C	A	0.0044	3437	1.87	0.1692	6.08275e-28	0.185306	781.309
Resting CD4 regulatory T cell %CD4 regulatory T cell	ebi-a-GCST90001481	1	188691469	rs61836370	G	A	0.0145	3437	0.5904	0.09484	5.36599e-10	0.105622	405.659
Resting CD4 regulatory T cell %CD4 regulatory T cell	ebi-a-GCST90001481	1	197924770	rs17583875	A	G	0.0029	3437	2.714	0.2018	3.21514e-40	0.223657	989.589
Resting CD4 regulatory T cell %CD4 regulatory T cell	ebi-a-GCST90001481	1	189138755	rs12138517	G	T	0.0089	3437	0.6026	0.1176	3.18999e-07	0.0870973	327.723
Resting CD4 regulatory T cell %CD4 regulatory T cell	ebi-a-GCST90001481	1	190079170	rs138915779	A	C	0.0035	3437	1.793	0.2061	4.92833e-18	0.146827	591.148
Resting CD4 regulatory T cell %CD4 regulatory T cell	ebi-a-GCST90001481	1	200021804	rs180839256	C	T	0.0077	3437	1.044	0.1268	2.65522e-16	0.139115	555.08
Resting CD4 regulatory T cell %CD4 regulatory T cell	ebi-a-GCST90001481	2	40606195	rs138258851	T	C	0.0076	3437	0.598	0.1325	6.58597e-06	0.0767782	285.666
Resting CD4 regulatory T cell %CD4 regulatory T cell	ebi-a-GCST90001481	2	36179888	rs1620100	C	T	0.6701	3437	0.1134	0.02434	3.26002e-06	0.0792431	295.626
Resting CD4 regulatory T cell %CD4 regulatory T cell	ebi-a-GCST90001481	2	38596674	rs145947216	T	C	0.0359	3437	0.522	0.06362	3.23296e-16	0.138643	552.895
Resting CD4 regulatory T cell %CD4 regulatory T cell	ebi-a-GCST90001481	2	38672894	rs7572687	T	C	0.4718	3437	0.1192	0.02335	3.47896e-07	0.086773	326.387
Resting CD4 regulatory T cell %CD4 regulatory T cell	ebi-a-GCST90001481	2	38955419	rs182240059	G	C	0.0327	3437	0.5347	0.06463	1.85012e-16	0.139775	558.139
Resting CD4 regulatory T cell %CD4 regulatory T cell	ebi-a-GCST90001481	2	42085323	rs13429070	T	G	0.1292	3437	0.1544	0.03433	7.14793e-06	0.076513	284.598
Resting CD4 regulatory T cell %CD4 regulatory T cell	ebi-a-GCST90001481	2	38094107	rs113885925	T	C	0.0209	3437	0.407	0.08205	7.37004e-07	0.084334	316.368
Resting CD4 regulatory T cell %CD4 regulatory T cell	ebi-a-GCST90001481	2	40064621	rs55928361	T	G	0.0255	3437	0.3778	0.07216	1.739e-07	0.0889767	335.485
Resting CD4 regulatory T cell %CD4 regulatory T cell	ebi-a-GCST90001481	2	37461691	rs144589267	G	A	0.0127	3437	0.4483	0.101	9.29095e-06	0.0755165	280.588
Resting CD4 regulatory T cell %CD4 regulatory T cell	ebi-a-GCST90001481	2	36692166	rs3755202	C	T	0.3657	3437	0.1026	0.02309	9.12998e-06	0.0755989	280.919
Resting CD4 regulatory T cell %CD4 regulatory T cell	ebi-a-GCST90001481	2	37988449	rs74184888	T	G	0.0835	3437	0.1917	0.0418	4.685e-06	0.0780112	290.642
Resting CD4 regulatory T cell %CD4 regulatory T cell	ebi-a-GCST90001481	2	38422619	rs6743758	A	G	0.0476	3437	0.2564	0.05388	2.02199e-06	0.0809283	302.467
Resting CD4 regulatory T cell %CD4 regulatory T cell	ebi-a-GCST90001481	2	38437488	rs13032393	C	T	0.1654	3437	0.1493	0.03143	2.10902e-06	0.0807849	301.884
Resting CD4 regulatory T cell %CD4 regulatory T cell	ebi-a-GCST90001481	2	38879967	rs11124644	G	C	0.8224	3437	0.1463	0.02961	8.10103e-07	0.0840049	315.02
Resting CD4 regulatory T cell %CD4 regulatory T cell	ebi-a-GCST90001481	2	38895956	rs190580469	T	A	0.0732	3437	0.3715	0.04408	5.13098e-17	0.142334	570.057
Resting CD4 regulatory T cell %CD4 regulatory T cell	ebi-a-GCST90001481	2	39384195	rs116499452	A	G	0.0538	3437	0.283	0.05036	2.06101e-08	0.0954443	362.445
Resting CD4 regulatory T cell %CD4 regulatory T cell	ebi-a-GCST90001481	2	39604703	rs116483429	A	G	0.0406	3437	0.4145	0.05722	5.34811e-13	0.122665	480.267
Resting CD4 regulatory T cell %CD4 regulatory T cell	ebi-a-GCST90001481	2	38747085	rs17022876	C	T	0.0505	3437	0.255	0.05233	1.149e-06	0.0828572	310.327
Resting CD4 regulatory T cell %CD4 regulatory T cell	ebi-a-GCST90001481	2	36864730	rs7566064	A	G	0.0823	3437	0.2069	0.04171	7.43293e-07	0.0843348	316.371
Resting CD4 regulatory T cell %CD4 regulatory T cell	ebi-a-GCST90001481	2	23924920	rs139681117	T	C	0.0528	3437	0.2445	0.05221	2.93697e-06	0.0796489	297.271
Resting CD4 regulatory T cell %CD4 regulatory T cell	ebi-a-GCST90001481	2	38634844	rs13392984	C	T	0.1266	3437	0.1717	0.03459	7.27294e-07	0.0843926	316.608
Resting CD4 regulatory T cell %CD4 regulatory T cell	ebi-a-GCST90001481	2	41377007	rs72791360	C	T	0.0124	3437	0.4952	0.1064	3.37303e-06	0.0791609	295.293
Resting CD4 regulatory T cell %CD4 regulatory T cell	ebi-a-GCST90001481	2	42082172	rs13028702	T	C	0.7102	3437	0.1286	0.02532	3.98997e-07	0.0863355	324.586
Resting CD4 regulatory T cell %CD4 regulatory T cell	ebi-a-GCST90001481	2	39232035	rs72799435	C	T	0.0809	3437	0.194	0.04236	4.78498e-06	0.0779041	290.209
Resting CD4 regulatory T cell %CD4 regulatory T cell	ebi-a-GCST90001481	2	41525741	rs115644319	G	A	0.039	3437	0.3138	0.06023	2.003e-07	0.0885457	333.702
Resting CD4 regulatory T cell %CD4 regulatory T cell	ebi-a-GCST90001481	2	73109350	rs76584473	A	G	0.0304	3437	0.2968	0.06625	7.68794e-06	0.0762166	283.404
Resting CD4 regulatory T cell %CD4 regulatory T cell	ebi-a-GCST90001481	2	38897810	rs6751481	C	T	0.4709	3437	0.2946	0.02252	3.39782e-38	0.217843	956.701
Resting CD4 regulatory T cell %CD4 regulatory T cell	ebi-a-GCST90001481	2	39471924	rs12614511	G	A	0.5231	3437	0.1286	0.02288	2.048e-08	0.0954627	362.522
Resting CD4 regulatory T cell %CD4 regulatory T cell	ebi-a-GCST90001481	2	40807940	rs141658096	C	T	0.0129	3437	0.5008	0.1068	2.86398e-06	0.0797525	297.691
Resting CD4 regulatory T cell %CD4 regulatory T cell	ebi-a-GCST90001481	2	37484977	rs150243597	G	A	0.022	3437	0.3478	0.07838	9.37389e-06	0.0754953	280.503
Resting CD4 regulatory T cell %CD4 regulatory T cell	ebi-a-GCST90001481	2	41894483	rs9309071	A	G	0.2105	3437	0.1728	0.02831	1.14401e-09	0.103585	396.932
Resting CD4 regulatory T cell %CD4 regulatory T cell	ebi-a-GCST90001481	2	38849557	rs150437123	A	G	0.0313	3437	0.3728	0.06553	1.385e-08	0.0966131	367.358
Resting CD4 regulatory T cell %CD4 regulatory T cell	ebi-a-GCST90001481	2	38894528	rs7574493	A	G	0.2636	3437	0.3152	0.02562	4.64088e-34	0.205438	888.135
Resting CD4 regulatory T cell %CD4 regulatory T cell	ebi-a-GCST90001481	2	39598956	rs2141942	C	A	0.755	3437	0.1238	0.02719	5.49503e-06	0.0774536	288.39
Resting CD4 regulatory T cell %CD4 regulatory T cell	ebi-a-GCST90001481	2	41546342	rs17027464	A	T	0.1986	3437	0.1826	0.02972	9.034e-10	0.104259	399.816
Resting CD4 regulatory T cell %CD4 regulatory T cell	ebi-a-GCST90001481	4	123422719	rs138960714	C	A	0.0006	3437	2.013	0.4545	9.71203e-06	0.0753546	279.938
Resting CD4 regulatory T cell %CD4 regulatory T cell	ebi-a-GCST90001481	8	28323922	rs76109501	A	G	0.0033	3437	0.831	0.1867	8.77506e-06	0.0757259	281.43
Resting CD4 regulatory T cell %CD4 regulatory T cell	ebi-a-GCST90001481	11	13923816	rs192123974	T	C	0.0016	3437	1.588	0.3176	5.99501e-07	0.0850026	319.109
Resting CD4 regulatory T cell %CD4 regulatory T cell	ebi-a-GCST90001481	12	132114547	rs138463974	G	A	0.0047	3437	0.7514	0.1662	6.32601e-06	0.076911	286.201
Resting CD4 regulatory T cell %CD4 regulatory T cell	ebi-a-GCST90001481	13	60389778	rs116850494	A	G	0.0145	3437	0.4351	0.09531	5.16797e-06	0.0776558	289.206
Resting CD4 regulatory T cell %CD4 regulatory T cell	ebi-a-GCST90001481	20	47523429	rs73124650	C	T	0.0249	3437	0.3448	0.07228	1.91501e-06	0.0811245	303.265
Resting CD4 regulatory T cell %CD4 regulatory T cell	ebi-a-GCST90001481	20	48836592	rs113000944	T	C	0.063	3437	0.2249	0.04757	2.35402e-06	0.0804053	300.341
Resting CD4 regulatory T cell %CD4 regulatory T cell	ebi-a-GCST90001481	20	47437969	rs79670457	T	C	0.0541	3437	0.2321	0.04896	2.227e-06	0.0806221	301.222
Resting CD4 regulatory T cell %CD4+ T cell	ebi-a-GCST90001482	1	200021804	rs180839256	C	T	0.0077	3437	0.8351	0.1312	2.23898e-10	0.107968	415.759
Resting CD4 regulatory T cell %CD4+ T cell	ebi-a-GCST90001482	1	182091538	rs187089343	C	A	0.0047	3437	0.8604	0.1766	1.15101e-06	0.0828421	310.266
Resting CD4 regulatory T cell %CD4+ T cell	ebi-a-GCST90001482	1	195919849	rs146899923	C	T	0.0089	3437	0.6595	0.129	3.36403e-07	0.0868992	326.907
Resting CD4 regulatory T cell %CD4+ T cell	ebi-a-GCST90001482	1	188691469	rs61836370	G	A	0.0145	3437	0.6008	0.0978	9.02298e-10	0.104245	399.754
Resting CD4 regulatory T cell %CD4+ T cell	ebi-a-GCST90001482	1	191648600	rs147071297	A	G	0.0039	3437	1.123	0.1849	1.40001e-09	0.103077	394.758
Resting CD4 regulatory T cell %CD4+ T cell	ebi-a-GCST90001482	1	198524264	rs146620586	T	G	0.0032	3437	2.757	0.2613	1.21199e-25	0.177177	739.654
Resting CD4 regulatory T cell %CD4+ T cell	ebi-a-GCST90001482	1	199999121	rs11579717	A	G	0.0044	3437	1.52	0.1739	3.57108e-18	0.147504	594.345
Resting CD4 regulatory T cell %CD4+ T cell	ebi-a-GCST90001482	1	214625781	rs150956189	C	T	0.0003	3437	2.897	0.5951	1.17999e-06	0.0827756	309.994
Resting CD4 regulatory T cell %CD4+ T cell	ebi-a-GCST90001482	1	194679772	rs75586085	A	G	0.0173	3437	0.4157	0.09027	4.28697e-06	0.0783316	291.937
Resting CD4 regulatory T cell %CD4+ T cell	ebi-a-GCST90001482	1	195430336	rs12133465	G	A	0.0096	3437	0.6418	0.1191	7.59801e-08	0.0915581	346.199
Resting CD4 regulatory T cell %CD4+ T cell	ebi-a-GCST90001482	1	197924770	rs17583875	A	G	0.0029	3437	2.309	0.2094	8.26228e-28	0.184897	779.193
Resting CD4 regulatory T cell %CD4+ T cell	ebi-a-GCST90001482	1	189138755	rs12138517	G	T	0.0089	3437	0.616	0.1214	4.08602e-07	0.0862536	324.249
Resting CD4 regulatory T cell %CD4+ T cell	ebi-a-GCST90001482	1	193407684	rs148017951	A	G	0.0189	3437	0.4102	0.08506	1.47999e-06	0.0820053	306.851
Resting CD4 regulatory T cell %CD4+ T cell	ebi-a-GCST90001482	1	197976444	rs12561995	G	A	0.1027	3437	0.1681	0.03799	9.93802e-06	0.0752837	279.653
Resting CD4 regulatory T cell %CD4+ T cell	ebi-a-GCST90001482	1	203497175	rs28401504	T	G	0.0524	3437	0.2405	0.05317	6.28001e-06	0.0769477	286.349
Resting CD4 regulatory T cell %CD4+ T cell	ebi-a-GCST90001482	1	199278900	rs140372175	C	A	0.0044	3437	1.503	0.1752	1.42298e-17	0.14483	581.745
Resting CD4 regulatory T cell %CD4+ T cell	ebi-a-GCST90001482	1	197141261	rs45512792	G	A	0.0051	3437	1.66	0.1748	3.92374e-21	0.159947	654.027
Resting CD4 regulatory T cell %CD4+ T cell	ebi-a-GCST90001482	1	194010208	rs116794175	C	T	0.0042	3437	1.18	0.1802	6.75772e-11	0.111038	429.055
Resting CD4 regulatory T cell %CD4+ T cell	ebi-a-GCST90001482	1	196321168	rs191753228	T	C	0.0041	3437	1.97	0.2041	9.2045e-22	0.162498	666.484
Resting CD4 regulatory T cell %CD4+ T cell	ebi-a-GCST90001482	1	190079170	rs138915779	A	C	0.0035	3437	1.439	0.2131	1.72108e-11	0.114459	443.985
Resting CD4 regulatory T cell %CD4+ T cell	ebi-a-GCST90001482	1	192001083	rs114139647	G	A	0.0065	3437	0.803	0.15	9.1939e-08	0.0909613	343.717
Resting CD4 regulatory T cell %CD4+ T cell	ebi-a-GCST90001482	2	37988449	rs74184888	T	G	0.0835	3437	0.2183	0.04281	3.62101e-07	0.0866777	325.994
Resting CD4 regulatory T cell %CD4+ T cell	ebi-a-GCST90001482	2	38596674	rs145947216	T	C	0.0359	3437	0.4838	0.06537	1.69395e-13	0.125282	491.98
Resting CD4 regulatory T cell %CD4+ T cell	ebi-a-GCST90001482	2	39548711	rs11692422	G	C	0.3634	3437	0.1204	0.02475	1.20301e-06	0.0827174	309.757
Resting CD4 regulatory T cell %CD4+ T cell	ebi-a-GCST90001482	2	41546342	rs17027464	A	T	0.1986	3437	0.1583	0.03039	2.00798e-07	0.0885275	333.627
Resting CD4 regulatory T cell %CD4+ T cell	ebi-a-GCST90001482	2	41899246	rs4952496	G	A	0.1727	3437	0.1686	0.03138	8.25905e-08	0.0912902	345.085
Resting CD4 regulatory T cell %CD4+ T cell	ebi-a-GCST90001482	2	38897810	rs6751481	C	T	0.4709	3437	0.2762	0.0232	4.7841e-32	0.199064	853.731
Resting CD4 regulatory T cell %CD4+ T cell	ebi-a-GCST90001482	2	39384195	rs116499452	A	G	0.0538	3437	0.2638	0.05165	3.45804e-07	0.0868157	326.563
Resting CD4 regulatory T cell %CD4+ T cell	ebi-a-GCST90001482	2	38425107	rs232585	C	T	0.436	3437	0.109	0.02385	4.99103e-06	0.0777425	289.556
Resting CD4 regulatory T cell %CD4+ T cell	ebi-a-GCST90001482	2	38849557	rs150437123	A	G	0.0313	3437	0.3375	0.06714	5.22998e-07	0.085455	320.966
Resting CD4 regulatory T cell %CD4+ T cell	ebi-a-GCST90001482	2	38883832	rs147444089	C	T	0.0287	3437	0.3568	0.07406	1.51799e-06	0.0819248	306.524
Resting CD4 regulatory T cell %CD4+ T cell	ebi-a-GCST90001482	2	36179888	rs1620100	C	T	0.6701	3437	0.1131	0.02491	5.83096e-06	0.0772371	287.517
Resting CD4 regulatory T cell %CD4+ T cell	ebi-a-GCST90001482	2	40064621	rs55928361	T	G	0.0255	3437	0.3467	0.07424	3.13199e-06	0.0794288	296.379
Resting CD4 regulatory T cell %CD4+ T cell	ebi-a-GCST90001482	2	41525741	rs115644319	G	A	0.039	3437	0.2794	0.06161	5.94101e-06	0.0771464	287.15
Resting CD4 regulatory T cell %CD4+ T cell	ebi-a-GCST90001482	2	38094107	rs113885925	T	C	0.0209	3437	0.445	0.08406	1.268e-07	0.0899586	339.554
Resting CD4 regulatory T cell %CD4+ T cell	ebi-a-GCST90001482	2	38634844	rs13392984	C	T	0.1266	3437	0.174	0.03547	9.70599e-07	0.0834082	312.579
Resting CD4 regulatory T cell %CD4+ T cell	ebi-a-GCST90001482	2	38672868	rs7586769	A	T	0.4718	3437	0.138	0.02387	8.19502e-09	0.0981659	373.904
Resting CD4 regulatory T cell %CD4+ T cell	ebi-a-GCST90001482	2	39604703	rs116483429	A	G	0.0406	3437	0.3464	0.05894	4.56604e-09	0.0997773	380.722
Resting CD4 regulatory T cell %CD4+ T cell	ebi-a-GCST90001482	2	38903819	rs13004842	T	C	0.181	3437	0.3392	0.0302	9.26403e-29	0.188215	796.414
Resting CD4 regulatory T cell %CD4+ T cell	ebi-a-GCST90001482	2	38955419	rs182240059	G	C	0.0327	3437	0.4666	0.06651	2.75169e-12	0.118852	463.322
Resting CD4 regulatory T cell %CD4+ T cell	ebi-a-GCST90001482	6	32539561	rs9269301	T	C	0.1826	3437	0.288	0.0639	6.80096e-06	0.076674	285.246
Resting CD4 regulatory T cell %CD4+ T cell	ebi-a-GCST90001482	8	49024059	rs73579441	C	T	0.0716	3437	0.2055	0.04598	8.13299e-06	0.0760362	282.678
Resting CD4 regulatory T cell %CD4+ T cell	ebi-a-GCST90001482	11	13923816	rs192123974	T	C	0.0016	3437	1.539	0.3266	2.53799e-06	0.0801419	299.272
Resting CD4 regulatory T cell %CD4+ T cell	ebi-a-GCST90001482	12	41804479	rs145833948	A	C	0.0425	3437	0.2778	0.05849	2.11602e-06	0.0807729	301.835
Resting CD4 regulatory T cell %CD4+ T cell	ebi-a-GCST90001482	12	15365872	rs76384362	T	C	0.0212	3437	0.3703	0.0807	4.617e-06	0.078053	290.811
Resting CD4 regulatory T cell %CD4+ T cell	ebi-a-GCST90001482	16	75514711	rs113376235	A	C	0.0278	3437	0.3318	0.07267	5.153e-06	0.0776683	289.257
Resting CD4 regulatory T cell %CD4+ T cell	ebi-a-GCST90001482	17	13652401	rs117680001	A	C	0.0105	3437	0.5355	0.117	4.91496e-06	0.0778556	290.013
Resting CD4 regulatory T cell %CD4+ T cell	ebi-a-GCST90001482	19	777304	rs188418491	G	A	0.0006	3437	2.017	0.4421	5.21399e-06	0.0776087	289.016
Resting CD4 regulatory T cell %CD4+ T cell	ebi-a-GCST90001482	19	40973561	rs79524476	G	C	0.1477	3437	0.1481	0.03202	3.86296e-06	0.0786724	293.315
CD39+ resting CD4 regulatory T cell Absolute Count	ebi-a-GCST90001483	1	198524264	rs146620586	T	G	0.0032	3405	2.54	0.2783	1.20893e-19	0.154575	622.193
CD39+ resting CD4 regulatory T cell Absolute Count	ebi-a-GCST90001483	1	194010208	rs116794175	C	T	0.0043	3405	1.189	0.1915	6.04895e-10	0.105837	402.792
CD39+ resting CD4 regulatory T cell Absolute Count	ebi-a-GCST90001483	1	196321168	rs191753228	T	C	0.0041	3405	1.978	0.2166	1.1051e-19	0.154661	622.602
CD39+ resting CD4 regulatory T cell Absolute Count	ebi-a-GCST90001483	1	182091538	rs187089343	C	A	0.0047	3405	0.855	0.1874	5.21795e-06	0.0779725	287.779
CD39+ resting CD4 regulatory T cell Absolute Count	ebi-a-GCST90001483	1	197924770	rs17583875	A	G	0.0029	3405	2.134	0.2233	2.16721e-21	0.161668	656.25
CD39+ resting CD4 regulatory T cell Absolute Count	ebi-a-GCST90001483	1	199278900	rs140372175	C	A	0.0044	3405	1.537	0.1862	2.21208e-16	0.140106	554.467
CD39+ resting CD4 regulatory T cell Absolute Count	ebi-a-GCST90001483	1	193263354	rs61821998	A	T	0.0216	3405	0.3901	0.08486	4.43302e-06	0.0785593	290.13
CD39+ resting CD4 regulatory T cell Absolute Count	ebi-a-GCST90001483	1	197141261	rs45512792	G	A	0.0051	3405	1.676	0.1851	2.24492e-19	0.153379	616.51
CD39+ resting CD4 regulatory T cell Absolute Count	ebi-a-GCST90001483	1	195919849	rs146899923	C	T	0.009	3405	0.8565	0.1368	4.292e-10	0.106714	406.532
CD39+ resting CD4 regulatory T cell Absolute Count	ebi-a-GCST90001483	1	200021804	rs180839256	C	T	0.0078	3405	0.832	0.1391	2.46899e-09	0.101999	386.526
CD39+ resting CD4 regulatory T cell Absolute Count	ebi-a-GCST90001483	1	195430336	rs12133465	G	A	0.0095	3405	0.5854	0.1279	4.85099e-06	0.0782201	288.771
CD39+ resting CD4 regulatory T cell Absolute Count	ebi-a-GCST90001483	1	191648600	rs147071297	A	G	0.004	3405	0.9564	0.1961	1.123e-06	0.0833141	309.286
CD39+ resting CD4 regulatory T cell Absolute Count	ebi-a-GCST90001483	1	190079170	rs138915779	A	C	0.0034	3405	1.188	0.2275	1.88899e-07	0.0891602	333.112
CD39+ resting CD4 regulatory T cell Absolute Count	ebi-a-GCST90001483	1	199999121	rs11579717	A	G	0.0044	3405	1.608	0.1845	4.41164e-18	0.147763	590.02
CD39+ resting CD4 regulatory T cell Absolute Count	ebi-a-GCST90001483	2	38910595	rs1469594	C	T	0.384	3405	0.1568	0.02576	1.279e-09	0.103781	394.063
CD39+ resting CD4 regulatory T cell Absolute Count	ebi-a-GCST90001483	2	53370856	rs78096816	C	A	0.0013	3405	1.521	0.3287	3.84698e-06	0.0790745	292.196
CD39+ resting CD4 regulatory T cell Absolute Count	ebi-a-GCST90001483	2	38897249	rs12712610	G	A	0.2972	3405	0.1912	0.02749	4.16486e-12	0.118391	456.986
CD39+ resting CD4 regulatory T cell Absolute Count	ebi-a-GCST90001483	2	39020877	rs116758203	T	G	0.09	3405	0.2232	0.0443	4.90095e-07	0.086049	320.394
CD39+ resting CD4 regulatory T cell Absolute Count	ebi-a-GCST90001483	5	6231929	rs138807420	T	A	0.0034	3405	1.024	0.2041	5.48504e-07	0.0856891	318.929
CD39+ resting CD4 regulatory T cell Absolute Count	ebi-a-GCST90001483	6	113160344	rs62421103	T	G	0.0712	3405	0.2238	0.04927	5.77497e-06	0.0776308	286.412
CD39+ resting CD4 regulatory T cell Absolute Count	ebi-a-GCST90001483	10	98222841	rs77659600	C	T	0.0057	3405	0.7685	0.1607	1.80501e-06	0.0817039	302.776
CD39+ resting CD4 regulatory T cell Absolute Count	ebi-a-GCST90001483	10	97881031	rs17111341	C	T	0.0667	3405	0.6533	0.05074	4.41266e-37	0.215527	934.946
CD39+ resting CD4 regulatory T cell Absolute Count	ebi-a-GCST90001483	10	97941732	rs144301498	G	A	0.0501	3405	0.8442	0.05877	1.82306e-45	0.239098	1069.32
CD39+ resting CD4 regulatory T cell Absolute Count	ebi-a-GCST90001483	10	98103215	rs113594239	T	C	0.0388	3405	0.7915	0.06494	1.77011e-33	0.204517	874.905
CD39+ resting CD4 regulatory T cell Absolute Count	ebi-a-GCST90001483	10	97070990	rs117200502	T	C	0.1117	3405	0.2835	0.04015	1.9829e-12	0.120165	464.771
CD39+ resting CD4 regulatory T cell Absolute Count	ebi-a-GCST90001483	10	97598203	rs7100137	C	A	0.0649	3405	0.6841	0.04903	4.48539e-43	0.23262	1031.57
CD39+ resting CD4 regulatory T cell Absolute Count	ebi-a-GCST90001483	10	102435664	rs34912720	T	C	0.0131	3405	0.5013	0.1093	4.68198e-06	0.0783806	289.413
CD39+ resting CD4 regulatory T cell Absolute Count	ebi-a-GCST90001483	10	92414536	rs6583720	A	G	0.0354	3405	0.3162	0.06907	4.85702e-06	0.0782363	288.835
CD39+ resting CD4 regulatory T cell Absolute Count	ebi-a-GCST90001483	10	97360503	rs11188388	A	G	0.0486	3405	0.5252	0.05754	1.17409e-19	0.154587	622.249
CD39+ resting CD4 regulatory T cell Absolute Count	ebi-a-GCST90001483	10	97580324	rs180727168	G	T	0.0257	3405	0.4658	0.08268	1.90301e-08	0.0961285	361.916
CD39+ resting CD4 regulatory T cell Absolute Count	ebi-a-GCST90001483	10	99565268	rs10883000	C	T	0.559	3405	0.1279	0.02544	5.28603e-07	0.0858649	319.644
CD39+ resting CD4 regulatory T cell Absolute Count	ebi-a-GCST90001483	10	97155873	rs57682907	G	T	0.0693	3405	0.2808	0.0501	2.24999e-08	0.0956386	359.876
CD39+ resting CD4 regulatory T cell Absolute Count	ebi-a-GCST90001483	10	97267538	rs7896439	G	A	0.2087	3405	0.1935	0.03106	5.25497e-10	0.106191	404.299
CD39+ resting CD4 regulatory T cell Absolute Count	ebi-a-GCST90001483	10	97282450	rs140938703	A	G	0.0451	3405	0.361	0.06079	3.17797e-09	0.101276	383.478
CD39+ resting CD4 regulatory T cell Absolute Count	ebi-a-GCST90001483	10	98406362	rs78573405	C	T	0.0335	3405	0.5396	0.07012	1.83696e-14	0.130783	512.02
CD39+ resting CD4 regulatory T cell Absolute Count	ebi-a-GCST90001483	10	98484769	rs688972	C	T	0.0949	3405	0.3025	0.04147	3.72392e-13	0.124077	482.045
CD39+ resting CD4 regulatory T cell Absolute Count	ebi-a-GCST90001483	10	98503103	rs11188900	T	C	0.0488	3405	0.3301	0.05749	1.01801e-08	0.0979554	369.541
CD39+ resting CD4 regulatory T cell Absolute Count	ebi-a-GCST90001483	10	96267414	rs56259239	C	A	0.1767	3405	0.2106	0.03421	8.37394e-10	0.104947	399.009
CD39+ resting CD4 regulatory T cell Absolute Count	ebi-a-GCST90001483	10	95782925	rs1935960	C	T	0.1363	3405	0.2592	0.03616	9.33254e-13	0.121961	472.683
CD39+ resting CD4 regulatory T cell Absolute Count	ebi-a-GCST90001483	10	95256200	rs3740373	A	C	0.0653	3405	0.2454	0.05116	1.68601e-06	0.0819502	303.77
CD39+ resting CD4 regulatory T cell Absolute Count	ebi-a-GCST90001483	10	97615623	rs11188510	T	A	0.015	3405	0.5011	0.1025	1.068e-06	0.0835122	310.088
CD39+ resting CD4 regulatory T cell Absolute Count	ebi-a-GCST90001483	10	97643729	rs61871073	T	C	0.0142	3405	0.4652	0.1044	8.569e-06	0.0761632	280.551
CD39+ resting CD4 regulatory T cell Absolute Count	ebi-a-GCST90001483	10	98117061	rs10748672	T	C	0.7352	3405	0.1628	0.02836	1.033e-08	0.097932	369.443
CD39+ resting CD4 regulatory T cell Absolute Count	ebi-a-GCST90001483	10	101548054	rs117678654	A	C	0.0107	3405	0.6017	0.1206	6.32397e-07	0.0852156	317.002
CD39+ resting CD4 regulatory T cell Absolute Count	ebi-a-GCST90001483	10	97211637	rs116888462	T	G	0.0068	3405	0.9113	0.1537	3.38298e-09	0.101117	382.81
CD39+ resting CD4 regulatory T cell Absolute Count	ebi-a-GCST90001483	10	97988138	rs3827858	C	G	0.1189	3405	0.2227	0.03837	7.05001e-09	0.0990053	373.937
CD39+ resting CD4 regulatory T cell Absolute Count	ebi-a-GCST90001483	10	98554178	rs11596351	A	G	0.0156	3405	0.488	0.1079	6.26801e-06	0.0772976	285.08
CD39+ resting CD4 regulatory T cell Absolute Count	ebi-a-GCST90001483	10	97961789	rs7099132	A	G	0.1047	3405	0.4273	0.04034	8.16582e-26	0.178658	740.218
CD39+ resting CD4 regulatory T cell Absolute Count	ebi-a-GCST90001483	10	97990028	rs61856986	A	G	0.2144	3405	0.1973	0.03089	1.91302e-10	0.10884	415.621
CD39+ resting CD4 regulatory T cell Absolute Count	ebi-a-GCST90001483	10	99903526	rs72826245	T	C	0.0204	3405	0.4488	0.09077	8.02897e-07	0.084455	313.912
CD39+ resting CD4 regulatory T cell Absolute Count	ebi-a-GCST90001483	10	89173298	rs61854874	A	G	0.072	3405	0.2225	0.04847	4.58005e-06	0.0784487	289.686
CD39+ resting CD4 regulatory T cell Absolute Count	ebi-a-GCST90001483	10	97497130	rs7478275	C	G	0.0853	3405	0.4808	0.04417	3.84238e-27	0.183432	764.44
CD39+ resting CD4 regulatory T cell Absolute Count	ebi-a-GCST90001483	10	98768220	rs12245404	A	G	0.0137	3405	0.5205	0.1125	3.83902e-06	0.0790634	292.151
CD39+ resting CD4 regulatory T cell Absolute Count	ebi-a-GCST90001483	10	95966271	rs2860746	A	G	0.2784	3405	0.1812	0.02867	2.98003e-10	0.107712	410.793
CD39+ resting CD4 regulatory T cell Absolute Count	ebi-a-GCST90001483	10	98002169	rs10882760	T	C	0.594	3405	0.26	0.02521	1.38102e-24	0.174095	717.328
CD39+ resting CD4 regulatory T cell Absolute Count	ebi-a-GCST90001483	10	98166522	rs140492060	C	A	0.0351	3405	0.3501	0.0682	3.01002e-07	0.08766	326.969
CD39+ resting CD4 regulatory T cell Absolute Count	ebi-a-GCST90001483	10	89887141	rs17109310	A	G	0.0526	3405	0.2519	0.05488	4.61095e-06	0.078441	289.655
CD39+ resting CD4 regulatory T cell Absolute Count	ebi-a-GCST90001483	10	95602445	rs80320234	C	G	0.025	3405	0.3757	0.07733	1.23501e-06	0.0829968	308.001
CD39+ resting CD4 regulatory T cell Absolute Count	ebi-a-GCST90001483	10	97441169	rs74805311	T	C	0.0244	3405	0.4105	0.08147	4.917e-07	0.0860539	320.414
CD39+ resting CD4 regulatory T cell Absolute Count	ebi-a-GCST90001483	10	98165797	rs11599403	C	T	0.1225	3405	0.3352	0.0374	5.13216e-19	0.151857	609.296
CD39+ resting CD4 regulatory T cell Absolute Count	ebi-a-GCST90001483	10	95850055	rs145557266	G	A	0.021	3405	0.6669	0.08812	4.8473e-14	0.128656	502.462
CD39+ resting CD4 regulatory T cell Absolute Count	ebi-a-GCST90001483	10	98160835	rs77520132	A	G	0.046	3405	0.5828	0.05899	1.02896e-22	0.166982	682.145
CD39+ resting CD4 regulatory T cell Absolute Count	ebi-a-GCST90001483	10	100204925	rs150475845	A	G	0.0354	3405	0.3547	0.06821	2.10199e-07	0.0887899	331.594
CD39+ resting CD4 regulatory T cell Absolute Count	ebi-a-GCST90001483	10	92843848	rs79595377	C	T	0.0226	3405	0.3854	0.08516	6.23505e-06	0.0773468	285.276
CD39+ resting CD4 regulatory T cell Absolute Count	ebi-a-GCST90001483	10	96890004	rs143132810	C	T	0.0263	3405	0.6358	0.0789	1.06709e-15	0.136838	539.483
CD39+ resting CD4 regulatory T cell Absolute Count	ebi-a-GCST90001483	10	98428187	rs11188880	T	G	0.1068	3405	0.1908	0.04035	2.362e-06	0.0807945	299.11
CD39+ resting CD4 regulatory T cell Absolute Count	ebi-a-GCST90001483	10	98776436	rs61864161	C	G	0.0332	3405	0.5936	0.07127	1.17193e-16	0.141343	560.165
CD39+ resting CD4 regulatory T cell Absolute Count	ebi-a-GCST90001483	10	97318185	rs35932840	T	C	0.0971	3405	0.2824	0.04225	2.7052e-11	0.113835	437.141
CD39+ resting CD4 regulatory T cell Absolute Count	ebi-a-GCST90001483	10	107757069	rs35103389	T	C	0.0868	3405	0.2409	0.04502	9.32095e-08	0.0913442	342.092
CD39+ resting CD4 regulatory T cell Absolute Count	ebi-a-GCST90001483	10	95495162	rs57091493	A	T	0.017	3405	0.5018	0.09797	3.19499e-07	0.0874659	326.176
CD39+ resting CD4 regulatory T cell Absolute Count	ebi-a-GCST90001483	10	97982225	rs7077062	A	G	0.5021	3405	0.2286	0.02474	4.26187e-20	0.156446	631.123
CD39+ resting CD4 regulatory T cell Absolute Count	ebi-a-GCST90001483	10	98948911	rs701804	G	C	0.0364	3405	0.3971	0.06731	3.98896e-09	0.100619	380.713
CD39+ resting CD4 regulatory T cell Absolute Count	ebi-a-GCST90001483	10	100060652	rs17453066	C	T	0.1211	3405	0.2063	0.0379	5.57096e-08	0.0929066	348.543
CD39+ resting CD4 regulatory T cell Absolute Count	ebi-a-GCST90001483	10	100339741	rs3936941	T	G	0.9546	3405	0.2848	0.05965	1.88101e-06	0.0815734	302.25
CD39+ resting CD4 regulatory T cell Absolute Count	ebi-a-GCST90001483	10	95539210	rs187513283	A	G	0.0361	3405	0.4152	0.06742	8.21694e-10	0.104986	399.175
CD39+ resting CD4 regulatory T cell Absolute Count	ebi-a-GCST90001483	10	98270396	rs7922821	A	G	0.1258	3405	0.2157	0.03676	4.854e-09	0.100082	378.457
CD39+ resting CD4 regulatory T cell Absolute Count	ebi-a-GCST90001483	10	98674197	rs113614971	A	G	0.08	3405	0.2239	0.04746	2.488e-06	0.0806083	298.36
CD39+ resting CD4 regulatory T cell Absolute Count	ebi-a-GCST90001483	10	92120184	rs1274300	C	T	0.0341	3405	0.3856	0.06858	2.01999e-08	0.0959402	361.131
CD39+ resting CD4 regulatory T cell Absolute Count	ebi-a-GCST90001483	10	92885108	rs140810725	A	G	0.0095	3405	0.5626	0.1266	9.14998e-06	0.0759589	279.737
CD39+ resting CD4 regulatory T cell Absolute Count	ebi-a-GCST90001483	10	94770488	rs17108042	C	A	0.0367	3405	0.3004	0.06619	5.87097e-06	0.0775651	286.149
CD39+ resting CD4 regulatory T cell Absolute Count	ebi-a-GCST90001483	10	97055832	rs10786197	A	G	0.9069	3405	0.1971	0.04307	4.90095e-06	0.0782075	288.72
CD39+ resting CD4 regulatory T cell Absolute Count	ebi-a-GCST90001483	10	97299035	rs11188349	A	G	0.0774	3405	0.4587	0.0458	2.73401e-23	0.169209	693.098
CD39+ resting CD4 regulatory T cell Absolute Count	ebi-a-GCST90001483	10	99634541	rs4919153	C	T	0.7546	3405	0.158	0.02882	4.46396e-08	0.093567	351.276
CD39+ resting CD4 regulatory T cell Absolute Count	ebi-a-GCST90001483	10	93057020	rs2631687	A	C	0.073	3405	0.2749	0.04902	2.20501e-08	0.0956914	360.096
CD39+ resting CD4 regulatory T cell Absolute Count	ebi-a-GCST90001483	10	93070877	rs2648723	A	G	0.3891	3405	0.1194	0.02539	2.68497e-06	0.0803534	297.334
CD39+ resting CD4 regulatory T cell Absolute Count	ebi-a-GCST90001483	10	95161268	rs41290202	T	C	0.0524	3405	0.2585	0.05621	4.39602e-06	0.0785906	290.255
CD39+ resting CD4 regulatory T cell Absolute Count	ebi-a-GCST90001483	10	95260506	rs17108835	T	C	0.2402	3405	0.1618	0.02934	3.74197e-08	0.0941143	353.544
CD39+ resting CD4 regulatory T cell Absolute Count	ebi-a-GCST90001483	10	95387682	rs192831774	T	A	0.0311	3405	0.4945	0.0724	1.00392e-11	0.116289	447.808
CD39+ resting CD4 regulatory T cell Absolute Count	ebi-a-GCST90001483	10	97009657	rs10882573	A	G	0.1007	3405	0.3586	0.04127	5.53095e-18	0.147326	587.975
CD39+ resting CD4 regulatory T cell Absolute Count	ebi-a-GCST90001483	10	97057460	rs137948887	T	C	0.037	3405	0.3361	0.06712	5.81594e-07	0.0855247	318.26
CD39+ resting CD4 regulatory T cell Absolute Count	ebi-a-GCST90001483	10	97091926	rs79729192	A	C	0.109	3405	0.2361	0.04056	6.37294e-09	0.0992923	375.14
CD39+ resting CD4 regulatory T cell Absolute Count	ebi-a-GCST90001483	10	97285715	rs72809757	G	A	0.0586	3405	0.4827	0.05321	1.9391e-19	0.153661	617.849
CD39+ resting CD4 regulatory T cell Absolute Count	ebi-a-GCST90001483	10	97410872	rs146469548	G	A	0.0383	3405	0.4612	0.06503	1.59514e-12	0.120686	467.064
CD39+ resting CD4 regulatory T cell Absolute Count	ebi-a-GCST90001483	10	98546713	rs12573061	T	C	0.067	3405	0.3263	0.04996	7.46793e-11	0.111265	426.038
CD39+ resting CD4 regulatory T cell Absolute Count	ebi-a-GCST90001483	10	96293850	rs41300227	C	A	0.0352	3405	0.3128	0.06873	5.50503e-06	0.0777807	287.012
CD39+ resting CD4 regulatory T cell Absolute Count	ebi-a-GCST90001483	10	96311553	rs185474383	T	G	0.021	3405	0.5292	0.08658	1.096e-09	0.104208	395.872
CD39+ resting CD4 regulatory T cell Absolute Count	ebi-a-GCST90001483	10	98582573	rs2790464	A	T	0.5896	3405	0.1282	0.02594	8.07904e-07	0.0844178	313.761
CD39+ resting CD4 regulatory T cell Absolute Count	ebi-a-GCST90001483	10	100054800	rs1325497	G	A	0.827	3405	0.167	0.0329	4.04697e-07	0.0866865	322.993
CD39+ resting CD4 regulatory T cell Absolute Count	ebi-a-GCST90001483	10	97569998	rs4918971	G	C	0.4264	3405	0.8068	0.02149	1e-200	0.541184	4013.92
CD39+ resting CD4 regulatory T cell Absolute Count	ebi-a-GCST90001483	10	98111279	rs2146392	T	C	0.6363	3405	0.1336	0.02585	2.51102e-07	0.0882505	329.385
CD39+ resting CD4 regulatory T cell Absolute Count	ebi-a-GCST90001483	10	91995838	rs146265359	C	T	0.0747	3405	0.2872	0.04677	9.13398e-10	0.104687	397.906
CD39+ resting CD4 regulatory T cell Absolute Count	ebi-a-GCST90001483	10	98140314	rs188163491	C	G	0.0683	3405	0.3134	0.05019	4.76201e-10	0.106433	405.333
CD39+ resting CD4 regulatory T cell Absolute Count	ebi-a-GCST90001483	10	97243992	rs76182403	A	G	0.3292	3405	0.2193	0.02675	3.46817e-16	0.139167	550.149
CD39+ resting CD4 regulatory T cell Absolute Count	ebi-a-GCST90001483	10	99297093	rs78525581	A	G	0.0402	3405	0.5004	0.06472	1.38293e-14	0.131391	514.759
CD39+ resting CD4 regulatory T cell Absolute Count	ebi-a-GCST90001483	12	130031612	rs78843390	T	C	0.0094	3405	0.6066	0.1302	3.28799e-06	0.0796122	294.355
CD39+ resting CD4 regulatory T cell Absolute Count	ebi-a-GCST90001483	13	84031916	rs4321083	A	G	0.2137	3405	0.1371	0.03069	8.24005e-06	0.0763554	281.318
CD39+ resting CD4 regulatory T cell %resting CD4 regulatory T cell	ebi-a-GCST90001484	1	197141261	rs45512792	G	A	0.0051	3437	1.16	0.1861	5.17595e-10	0.105756	406.234
CD39+ resting CD4 regulatory T cell %resting CD4 regulatory T cell	ebi-a-GCST90001484	1	194010208	rs116794175	C	T	0.0042	3437	0.88	0.1915	4.45297e-06	0.0781663	291.269
CD39+ resting CD4 regulatory T cell %resting CD4 regulatory T cell	ebi-a-GCST90001484	1	196321168	rs191753228	T	C	0.0041	3437	1.366	0.2176	3.85496e-10	0.1065	409.434
CD39+ resting CD4 regulatory T cell %resting CD4 regulatory T cell	ebi-a-GCST90001484	1	199278900	rs140372175	C	A	0.0044	3437	1.02	0.1867	5.03605e-08	0.0928141	351.434
CD39+ resting CD4 regulatory T cell %resting CD4 regulatory T cell	ebi-a-GCST90001484	1	197921246	rs115328872	A	G	0.0036	3437	1.259	0.199	2.81598e-10	0.107323	412.977
CD39+ resting CD4 regulatory T cell %resting CD4 regulatory T cell	ebi-a-GCST90001484	1	199999121	rs11579717	A	G	0.0044	3437	1.128	0.1851	1.22699e-09	0.10342	396.225
CD39+ resting CD4 regulatory T cell %resting CD4 regulatory T cell	ebi-a-GCST90001484	1	195919849	rs146899923	C	T	0.0089	3437	0.66	0.1367	1.44901e-06	0.0821001	307.238
CD39+ resting CD4 regulatory T cell %resting CD4 regulatory T cell	ebi-a-GCST90001484	1	198524264	rs146620586	T	G	0.0032	3437	1.743	0.2794	4.97004e-10	0.105843	406.606
CD39+ resting CD4 regulatory T cell %resting CD4 regulatory T cell	ebi-a-GCST90001484	2	97689175	rs183612488	C	T	0.001	3437	1.767	0.3749	2.52802e-06	0.08016	299.345
CD39+ resting CD4 regulatory T cell %resting CD4 regulatory T cell	ebi-a-GCST90001484	2	85424907	rs77718305	T	C	0.0425	3437	0.2854	0.06134	3.41397e-06	0.0791376	295.199
CD39+ resting CD4 regulatory T cell %resting CD4 regulatory T cell	ebi-a-GCST90001484	6	57764436	rs141700904	G	A	0.0124	3437	0.5307	0.1133	2.91099e-06	0.079666	297.341
CD39+ resting CD4 regulatory T cell %resting CD4 regulatory T cell	ebi-a-GCST90001484	6	93571691	rs62416192	T	C	0.0049	3437	0.8281	0.1831	6.29303e-06	0.0769382	286.311
CD39+ resting CD4 regulatory T cell %resting CD4 regulatory T cell	ebi-a-GCST90001484	10	89106489	rs185106690	G	A	0.0413	3437	0.3208	0.063	3.72503e-07	0.0865561	325.493
CD39+ resting CD4 regulatory T cell %resting CD4 regulatory T cell	ebi-a-GCST90001484	10	91995838	rs146265359	C	T	0.0745	3437	0.3376	0.04641	4.24717e-13	0.123171	482.525
CD39+ resting CD4 regulatory T cell %resting CD4 regulatory T cell	ebi-a-GCST90001484	10	94169828	rs148776148	T	C	0.05	3437	0.2833	0.057	7.01908e-07	0.0844991	317.045
CD39+ resting CD4 regulatory T cell %resting CD4 regulatory T cell	ebi-a-GCST90001484	10	99903526	rs72826245	T	C	0.0202	3437	0.4336	0.09033	1.65901e-06	0.0816286	305.317
CD39+ resting CD4 regulatory T cell %resting CD4 regulatory T cell	ebi-a-GCST90001484	10	92414536	rs6583720	A	G	0.0352	3437	0.3315	0.06858	1.40201e-06	0.082196	307.629
CD39+ resting CD4 regulatory T cell %resting CD4 regulatory T cell	ebi-a-GCST90001484	10	92120184	rs1274300	C	T	0.0345	3437	0.4409	0.06753	7.60501e-11	0.110714	427.649
CD39+ resting CD4 regulatory T cell %resting CD4 regulatory T cell	ebi-a-GCST90001484	10	92816196	rs11594712	C	T	0.3211	3437	0.1196	0.02634	5.77896e-06	0.0772418	287.535
CD39+ resting CD4 regulatory T cell %resting CD4 regulatory T cell	ebi-a-GCST90001484	10	95924521	rs147121076	G	T	0.0262	3437	0.3739	0.07963	2.77e-06	0.0798594	298.125
CD39+ resting CD4 regulatory T cell %resting CD4 regulatory T cell	ebi-a-GCST90001484	10	96890004	rs143132810	C	T	0.0263	3437	0.7376	0.07787	4.90908e-21	0.159547	652.081
CD39+ resting CD4 regulatory T cell %resting CD4 regulatory T cell	ebi-a-GCST90001484	10	97091926	rs79729192	A	C	0.1095	3437	0.2622	0.04013	7.3536e-11	0.110794	427.999
CD39+ resting CD4 regulatory T cell %resting CD4 regulatory T cell	ebi-a-GCST90001484	10	97351761	rs11188383	T	C	0.0483	3437	0.5725	0.0573	3.44509e-23	0.168049	693.851
CD39+ resting CD4 regulatory T cell %resting CD4 regulatory T cell	ebi-a-GCST90001484	10	98484769	rs688972	C	T	0.095	3437	0.3462	0.04101	4.50817e-17	0.142566	571.138
CD39+ resting CD4 regulatory T cell %resting CD4 regulatory T cell	ebi-a-GCST90001484	10	99565268	rs10883000	C	T	0.5596	3437	0.1321	0.02521	1.69899e-07	0.0890508	335.792
CD39+ resting CD4 regulatory T cell %resting CD4 regulatory T cell	ebi-a-GCST90001484	10	95144264	rs701853	A	G	0.6439	3437	0.1384	0.02634	1.567e-07	0.0892933	336.796
CD39+ resting CD4 regulatory T cell %resting CD4 regulatory T cell	ebi-a-GCST90001484	10	95161268	rs41290202	T	C	0.0527	3437	0.2841	0.05557	3.37101e-07	0.0869003	326.911
CD39+ resting CD4 regulatory T cell %resting CD4 regulatory T cell	ebi-a-GCST90001484	10	95256200	rs3740373	A	C	0.0653	3437	0.2846	0.0507	2.142e-08	0.0953412	362.012
CD39+ resting CD4 regulatory T cell %resting CD4 regulatory T cell	ebi-a-GCST90001484	10	97697146	rs10736095	T	C	0.4903	3437	0.3882	0.02412	3.04789e-56	0.264806	1237.24
CD39+ resting CD4 regulatory T cell %resting CD4 regulatory T cell	ebi-a-GCST90001484	10	97941732	rs144301498	G	A	0.0502	3437	0.9158	0.05785	1.58416e-54	0.260761	1211.67
CD39+ resting CD4 regulatory T cell %resting CD4 regulatory T cell	ebi-a-GCST90001484	10	97990028	rs61856986	A	G	0.2144	3437	0.2092	0.03063	9.9747e-12	0.11575	449.65
CD39+ resting CD4 regulatory T cell %resting CD4 regulatory T cell	ebi-a-GCST90001484	10	98011878	rs4917729	A	G	0.2847	3437	0.1273	0.02749	3.81303e-06	0.078766	293.694
CD39+ resting CD4 regulatory T cell %resting CD4 regulatory T cell	ebi-a-GCST90001484	10	98554178	rs11596351	A	G	0.0156	3437	0.496	0.1068	3.55902e-06	0.0789929	294.613
CD39+ resting CD4 regulatory T cell %resting CD4 regulatory T cell	ebi-a-GCST90001484	10	98768220	rs12245404	A	G	0.0135	3437	0.5328	0.112	2.04099e-06	0.0809016	302.358
CD39+ resting CD4 regulatory T cell %resting CD4 regulatory T cell	ebi-a-GCST90001484	10	99759640	rs1596192	T	C	0.1852	3437	0.1436	0.03244	9.80302e-06	0.0753139	279.774
CD39+ resting CD4 regulatory T cell %resting CD4 regulatory T cell	ebi-a-GCST90001484	10	100336680	rs4919244	C	T	0.9548	3437	0.2677	0.05921	6.35097e-06	0.0769133	286.211
CD39+ resting CD4 regulatory T cell %resting CD4 regulatory T cell	ebi-a-GCST90001484	10	18788390	rs10828786	T	A	0.1676	3437	0.1505	0.03304	5.41801e-06	0.0774864	288.522
CD39+ resting CD4 regulatory T cell %resting CD4 regulatory T cell	ebi-a-GCST90001484	10	96267404	rs56175117	C	T	0.1765	3437	0.2219	0.03387	6.55089e-11	0.111092	429.291
CD39+ resting CD4 regulatory T cell %resting CD4 regulatory T cell	ebi-a-GCST90001484	10	96293850	rs41300227	C	A	0.0351	3437	0.3348	0.0683	9.93208e-07	0.0833466	312.327
CD39+ resting CD4 regulatory T cell %resting CD4 regulatory T cell	ebi-a-GCST90001484	10	97299035	rs11188349	A	G	0.0772	3437	0.5863	0.04506	8.17523e-38	0.21673	950.459
CD39+ resting CD4 regulatory T cell %resting CD4 regulatory T cell	ebi-a-GCST90001484	10	97580324	rs180727168	G	T	0.0256	3437	0.4775	0.08198	6.22501e-09	0.0988935	376.98
CD39+ resting CD4 regulatory T cell %resting CD4 regulatory T cell	ebi-a-GCST90001484	10	97988138	rs3827858	C	G	0.1193	3437	0.2134	0.03812	2.334e-08	0.0950837	360.931
CD39+ resting CD4 regulatory T cell %resting CD4 regulatory T cell	ebi-a-GCST90001484	10	100050787	rs10736128	C	T	0.8758	3437	0.186	0.03749	7.32099e-07	0.0843497	316.432
CD39+ resting CD4 regulatory T cell %resting CD4 regulatory T cell	ebi-a-GCST90001484	10	100078915	rs61873863	T	C	0.1117	3437	0.1913	0.03902	9.87893e-07	0.0833586	312.376
CD39+ resting CD4 regulatory T cell %resting CD4 regulatory T cell	ebi-a-GCST90001484	10	101113970	rs7358037	T	C	0.8176	3437	0.1686	0.03257	2.39999e-07	0.087981	331.369
CD39+ resting CD4 regulatory T cell %resting CD4 regulatory T cell	ebi-a-GCST90001484	10	102435664	rs34912720	T	C	0.0129	3437	0.5038	0.109	3.92004e-06	0.078618	293.095
CD39+ resting CD4 regulatory T cell %resting CD4 regulatory T cell	ebi-a-GCST90001484	10	95966271	rs2860746	A	G	0.2786	3437	0.1661	0.02842	5.60996e-09	0.0992278	378.395
CD39+ resting CD4 regulatory T cell %resting CD4 regulatory T cell	ebi-a-GCST90001484	10	97211637	rs116888462	T	G	0.007	3437	0.8321	0.1499	3.06902e-08	0.0942912	357.61
CD39+ resting CD4 regulatory T cell %resting CD4 regulatory T cell	ebi-a-GCST90001484	10	97282450	rs140938703	A	G	0.045	3437	0.3928	0.0602	7.81988e-11	0.110646	427.355
CD39+ resting CD4 regulatory T cell %resting CD4 regulatory T cell	ebi-a-GCST90001484	10	98160835	rs77520132	A	G	0.0464	3437	0.6555	0.05812	5.3518e-29	0.188968	800.344
CD39+ resting CD4 regulatory T cell %resting CD4 regulatory T cell	ebi-a-GCST90001484	10	98166522	rs140492060	C	A	0.0351	3437	0.418	0.06752	6.71398e-10	0.105044	403.177
CD39+ resting CD4 regulatory T cell %resting CD4 regulatory T cell	ebi-a-GCST90001484	10	98406362	rs78573405	C	T	0.0335	3437	0.6321	0.06944	1.45915e-19	0.153475	622.764
CD39+ resting CD4 regulatory T cell %resting CD4 regulatory T cell	ebi-a-GCST90001484	10	98546713	rs12573061	T	C	0.0668	3437	0.3242	0.04971	7.94328e-11	0.110595	427.13
CD39+ resting CD4 regulatory T cell %resting CD4 regulatory T cell	ebi-a-GCST90001484	10	98948911	rs701804	G	C	0.0367	3437	0.4249	0.06662	2.03002e-10	0.108184	416.691
CD39+ resting CD4 regulatory T cell %resting CD4 regulatory T cell	ebi-a-GCST90001484	10	102192591	rs117628976	T	G	0.0694	3437	0.2446	0.04916	6.83801e-07	0.0845905	317.419
CD39+ resting CD4 regulatory T cell %resting CD4 regulatory T cell	ebi-a-GCST90001484	10	93057020	rs2631687	A	C	0.073	3437	0.364	0.04841	6.95825e-14	0.12725	500.835
CD39+ resting CD4 regulatory T cell %resting CD4 regulatory T cell	ebi-a-GCST90001484	10	94770488	rs17108042	C	A	0.0372	3437	0.3289	0.06519	4.75204e-07	0.0857662	322.245
CD39+ resting CD4 regulatory T cell %resting CD4 regulatory T cell	ebi-a-GCST90001484	10	92011043	rs370666890	G	A	0.0358	3437	0.3559	0.06657	9.56797e-08	0.090842	343.221
CD39+ resting CD4 regulatory T cell %resting CD4 regulatory T cell	ebi-a-GCST90001484	10	97009657	rs10882573	A	G	0.1007	3437	0.3885	0.04086	3.5514e-21	0.160136	654.947
CD39+ resting CD4 regulatory T cell %resting CD4 regulatory T cell	ebi-a-GCST90001484	10	97057460	rs137948887	T	C	0.0372	3437	0.4295	0.06641	1.14101e-10	0.109683	423.175
CD39+ resting CD4 regulatory T cell %resting CD4 regulatory T cell	ebi-a-GCST90001484	10	97410872	rs146469548	G	A	0.038	3437	0.4613	0.06483	1.35207e-12	0.120522	470.726
CD39+ resting CD4 regulatory T cell %resting CD4 regulatory T cell	ebi-a-GCST90001484	10	97961789	rs7099132	A	G	0.1052	3437	0.4628	0.03972	8.5842e-31	0.194986	832.008
CD39+ resting CD4 regulatory T cell %resting CD4 regulatory T cell	ebi-a-GCST90001484	10	101268193	rs112267962	C	A	0.0551	3437	0.2756	0.0586	2.67898e-06	0.0799879	298.647
CD39+ resting CD4 regulatory T cell %resting CD4 regulatory T cell	ebi-a-GCST90001484	10	95387682	rs192831774	T	A	0.0313	3437	0.5858	0.07135	3.07326e-16	0.138731	553.299
CD39+ resting CD4 regulatory T cell %resting CD4 regulatory T cell	ebi-a-GCST90001484	10	98161279	rs554682265	G	A	0.0097	3437	0.6021	0.1306	4.20097e-06	0.0784192	292.291
CD39+ resting CD4 regulatory T cell %resting CD4 regulatory T cell	ebi-a-GCST90001484	10	97319637	rs10882620	T	C	0.3759	3437	0.1307	0.02614	5.99998e-07	0.0850026	319.109
CD39+ resting CD4 regulatory T cell %resting CD4 regulatory T cell	ebi-a-GCST90001484	10	97681928	rs77824252	A	C	0.0096	3437	0.788	0.1376	1.109e-08	0.0972481	370.032
CD39+ resting CD4 regulatory T cell %resting CD4 regulatory T cell	ebi-a-GCST90001484	10	99297093	rs78525581	A	G	0.0402	3437	0.5435	0.06414	3.50913e-17	0.143092	573.598
CD39+ resting CD4 regulatory T cell %resting CD4 regulatory T cell	ebi-a-GCST90001484	10	97155873	rs57682907	G	T	0.069	3437	0.3251	0.04966	6.79673e-11	0.111008	428.927
CD39+ resting CD4 regulatory T cell %resting CD4 regulatory T cell	ebi-a-GCST90001484	10	97643729	rs61871073	T	C	0.0143	3437	0.6506	0.1034	3.53403e-10	0.106744	410.48
CD39+ resting CD4 regulatory T cell %resting CD4 regulatory T cell	ebi-a-GCST90001484	10	98761834	rs79730774	A	G	0.0223	3437	0.3685	0.08293	9.14197e-06	0.0755993	280.921
CD39+ resting CD4 regulatory T cell %resting CD4 regulatory T cell	ebi-a-GCST90001484	10	98428187	rs11188880	T	G	0.1069	3437	0.2092	0.04005	1.87599e-07	0.0887724	334.64
CD39+ resting CD4 regulatory T cell %resting CD4 regulatory T cell	ebi-a-GCST90001484	10	98582573	rs2790464	A	T	0.5889	3437	0.1487	0.02569	7.73001e-09	0.0982824	374.397
CD39+ resting CD4 regulatory T cell %resting CD4 regulatory T cell	ebi-a-GCST90001484	10	97267538	rs7896439	G	A	0.2083	3437	0.211	0.03082	8.931e-12	0.116023	450.847
CD39+ resting CD4 regulatory T cell %resting CD4 regulatory T cell	ebi-a-GCST90001484	10	96311553	rs185474383	T	G	0.0209	3437	0.4997	0.08601	6.83298e-09	0.0986447	375.928
CD39+ resting CD4 regulatory T cell %resting CD4 regulatory T cell	ebi-a-GCST90001484	10	98103215	rs113594239	T	C	0.0388	3437	0.8808	0.06411	7.43704e-42	0.22823	1015.81
CD39+ resting CD4 regulatory T cell %resting CD4 regulatory T cell	ebi-a-GCST90001484	10	98674197	rs113614971	A	G	0.0799	3437	0.2715	0.04692	7.84097e-09	0.0982521	374.269
CD39+ resting CD4 regulatory T cell %resting CD4 regulatory T cell	ebi-a-GCST90001484	10	99634541	rs4919153	C	T	0.7547	3437	0.1562	0.02864	5.22902e-08	0.0926557	350.774
CD39+ resting CD4 regulatory T cell %resting CD4 regulatory T cell	ebi-a-GCST90001484	10	93070877	rs2648723	A	G	0.3886	3437	0.1513	0.02512	1.90599e-09	0.102229	391.143
CD39+ resting CD4 regulatory T cell %resting CD4 regulatory T cell	ebi-a-GCST90001484	10	97070990	rs117200502	T	C	0.1114	3437	0.3215	0.03975	8.39653e-16	0.136705	543.941
CD39+ resting CD4 regulatory T cell %resting CD4 regulatory T cell	ebi-a-GCST90001484	10	95253744	rs12251594	C	A	0.2531	3437	0.2121	0.02837	9.81748e-14	0.126536	497.616
CD39+ resting CD4 regulatory T cell %resting CD4 regulatory T cell	ebi-a-GCST90001484	10	95602445	rs80320234	C	G	0.0252	3437	0.4706	0.07638	8.04304e-10	0.10455	401.058
CD39+ resting CD4 regulatory T cell %resting CD4 regulatory T cell	ebi-a-GCST90001484	10	98014850	rs35909109	T	C	0.0464	3437	0.4014	0.05998	2.54273e-11	0.113447	439.559
CD39+ resting CD4 regulatory T cell %resting CD4 regulatory T cell	ebi-a-GCST90001484	10	92948478	rs10881900	G	T	0.501	3437	0.126	0.02471	3.64502e-07	0.0866756	325.986
CD39+ resting CD4 regulatory T cell %resting CD4 regulatory T cell	ebi-a-GCST90001484	10	107757380	rs4293064	A	C	0.0899	3437	0.2434	0.04326	1.97601e-08	0.0955605	362.933
CD39+ resting CD4 regulatory T cell %resting CD4 regulatory T cell	ebi-a-GCST90001484	10	97598203	rs7100137	C	A	0.065	3437	0.7839	0.04821	2.4188e-57	0.267337	1253.37
CD39+ resting CD4 regulatory T cell %resting CD4 regulatory T cell	ebi-a-GCST90001484	10	98165797	rs11599403	C	T	0.1223	3437	0.3776	0.03702	4.3013e-24	0.171456	710.827
CD39+ resting CD4 regulatory T cell %resting CD4 regulatory T cell	ebi-a-GCST90001484	10	98269285	rs74479493	C	T	0.1221	3437	0.2607	0.03712	2.58881e-12	0.11898	463.89
CD39+ resting CD4 regulatory T cell %resting CD4 regulatory T cell	ebi-a-GCST90001484	10	98776436	rs61864161	C	G	0.0332	3437	0.6216	0.07075	2.40381e-18	0.14825	597.875
CD39+ resting CD4 regulatory T cell %resting CD4 regulatory T cell	ebi-a-GCST90001484	10	95539210	rs187513283	A	G	0.0364	3437	0.444	0.06671	3.28171e-11	0.112836	436.887
CD39+ resting CD4 regulatory T cell %resting CD4 regulatory T cell	ebi-a-GCST90001484	10	98243844	rs11188786	G	T	0.1008	3437	0.191	0.04028	2.19902e-06	0.0806425	301.305
CD39+ resting CD4 regulatory T cell %resting CD4 regulatory T cell	ebi-a-GCST90001484	10	92821919	rs76537702	A	G	0.0323	3437	0.3827	0.07019	5.33703e-08	0.0926294	350.664
CD39+ resting CD4 regulatory T cell %resting CD4 regulatory T cell	ebi-a-GCST90001484	10	95495162	rs57091493	A	T	0.0172	3437	0.6109	0.09695	3.33403e-10	0.106896	411.139
CD39+ resting CD4 regulatory T cell %resting CD4 regulatory T cell	ebi-a-GCST90001484	10	95796101	rs143635041	G	A	0.0719	3437	0.4015	0.04688	1.63305e-17	0.144593	580.631
CD39+ resting CD4 regulatory T cell %resting CD4 regulatory T cell	ebi-a-GCST90001484	10	95850055	rs145557266	G	A	0.0211	3437	0.7929	0.08694	1.24308e-19	0.153759	624.126
CD39+ resting CD4 regulatory T cell %resting CD4 regulatory T cell	ebi-a-GCST90001484	10	97497130	rs7478275	C	G	0.0857	3437	0.5235	0.04357	1.29211e-32	0.200829	863.203
CD39+ resting CD4 regulatory T cell %resting CD4 regulatory T cell	ebi-a-GCST90001484	10	98288920	rs145910026	C	T	0.0343	3437	0.3962	0.06746	4.66595e-09	0.0997092	380.434
CD39+ resting CD4 regulatory T cell %resting CD4 regulatory T cell	ebi-a-GCST90001484	10	97055832	rs10786197	A	G	0.9062	3437	0.1938	0.0427	5.89794e-06	0.0772083	287.4
CD39+ resting CD4 regulatory T cell %resting CD4 regulatory T cell	ebi-a-GCST90001484	10	97615623	rs11188510	T	A	0.015	3437	0.5726	0.1017	1.95299e-08	0.0956252	363.204
CD39+ resting CD4 regulatory T cell %resting CD4 regulatory T cell	ebi-a-GCST90001484	10	98410170	rs10748687	G	A	0.3355	3437	0.1433	0.02613	4.47796e-08	0.0931645	352.898
CD39+ resting CD4 regulatory T cell %resting CD4 regulatory T cell	ebi-a-GCST90001484	10	97260251	rs1326936	G	A	0.8603	3437	0.2732	0.03535	1.42594e-14	0.130733	516.604
CD39+ resting CD4 regulatory T cell %resting CD4 regulatory T cell	ebi-a-GCST90001484	10	97285715	rs72809757	G	A	0.0588	3437	0.5451	0.05251	7.06968e-25	0.174407	725.644
CD39+ resting CD4 regulatory T cell %resting CD4 regulatory T cell	ebi-a-GCST90001484	10	97318185	rs35932840	T	C	0.0975	3437	0.3557	0.04175	2.35722e-17	0.143854	577.168
CD39+ resting CD4 regulatory T cell %resting CD4 regulatory T cell	ebi-a-GCST90001484	10	97881031	rs17111341	C	T	0.0666	3437	0.7229	0.05006	6.08555e-46	0.239236	1080.2
CD39+ resting CD4 regulatory T cell %resting CD4 regulatory T cell	ebi-a-GCST90001484	10	98247630	rs76339730	G	C	0.0087	3437	0.5792	0.1298	8.40601e-06	0.0759164	282.196
CD39+ resting CD4 regulatory T cell %resting CD4 regulatory T cell	ebi-a-GCST90001484	10	98503103	rs11188900	T	C	0.0487	3437	0.3718	0.057	7.8886e-11	0.110611	427.202
CD39+ resting CD4 regulatory T cell %resting CD4 regulatory T cell	ebi-a-GCST90001484	12	10389074	rs7963011	T	C	0.2733	3437	0.125	0.02724	4.62104e-06	0.0780571	290.827
CD39+ resting CD4 regulatory T cell %resting CD4 regulatory T cell	ebi-a-GCST90001484	15	94569845	rs143895795	G	T	0.0163	3437	0.4488	0.09898	5.98494e-06	0.0771341	287.101
CD39+ resting CD4 regulatory T cell %resting CD4 regulatory T cell	ebi-a-GCST90001484	15	94581009	rs2127464	G	C	0.0378	3437	0.2848	0.06305	6.49397e-06	0.0768432	285.928
CD39+ resting CD4 regulatory T cell %resting CD4 regulatory T cell	ebi-a-GCST90001484	18	34080354	rs116988060	T	A	0.0031	3437	1.009	0.2258	8.20106e-06	0.076023	282.625
CD39+ resting CD4 regulatory T cell %CD4 regulatory T cell	ebi-a-GCST90001485	1	192824993	rs35091141	C	T	0.0358	3437	0.3029	0.06591	4.48002e-06	0.0781724	291.293
CD39+ resting CD4 regulatory T cell %CD4 regulatory T cell	ebi-a-GCST90001485	1	190079170	rs138915779	A	C	0.0035	3437	1.375	0.2256	1.2e-09	0.103434	396.286
CD39+ resting CD4 regulatory T cell %CD4 regulatory T cell	ebi-a-GCST90001485	1	193263354	rs61821998	A	T	0.0215	3437	0.4208	0.08415	6.01395e-07	0.0850126	319.15
CD39+ resting CD4 regulatory T cell %CD4 regulatory T cell	ebi-a-GCST90001485	1	200021804	rs180839256	C	T	0.0077	3437	0.9076	0.1386	6.67421e-11	0.111039	429.06
CD39+ resting CD4 regulatory T cell %CD4 regulatory T cell	ebi-a-GCST90001485	1	196321168	rs191753228	T	C	0.0041	3437	2.072	0.2156	1.38197e-21	0.161814	663.136
CD39+ resting CD4 regulatory T cell %CD4 regulatory T cell	ebi-a-GCST90001485	1	195433410	rs12137355	G	T	0.0096	3437	0.6284	0.1261	6.58506e-07	0.0847215	317.956
CD39+ resting CD4 regulatory T cell %CD4 regulatory T cell	ebi-a-GCST90001485	1	214625781	rs150956189	C	T	0.0003	3437	2.837	0.6244	5.74196e-06	0.0772915	287.736
CD39+ resting CD4 regulatory T cell %CD4 regulatory T cell	ebi-a-GCST90001485	1	198922068	rs116517602	T	C	0.0041	3437	1.787	0.182	1.83612e-22	0.165226	679.888
CD39+ resting CD4 regulatory T cell %CD4 regulatory T cell	ebi-a-GCST90001485	1	194010208	rs116794175	C	T	0.0042	3437	1.311	0.1905	6.98232e-12	0.116619	453.471
CD39+ resting CD4 regulatory T cell %CD4 regulatory T cell	ebi-a-GCST90001485	1	195919849	rs146899923	C	T	0.0089	3437	0.9069	0.1361	3.14123e-11	0.112966	437.457
CD39+ resting CD4 regulatory T cell %CD4 regulatory T cell	ebi-a-GCST90001485	1	197141261	rs45512792	G	A	0.0051	3437	1.782	0.1844	8.01863e-22	0.162689	667.419
CD39+ resting CD4 regulatory T cell %CD4 regulatory T cell	ebi-a-GCST90001485	1	198151688	rs113435341	G	A	0.0032	3437	2.267	0.2171	3.79315e-25	0.175405	730.682
CD39+ resting CD4 regulatory T cell %CD4 regulatory T cell	ebi-a-GCST90001485	1	199278900	rs140372175	C	A	0.0044	3437	1.658	0.1851	5.236e-19	0.151078	611.308
CD39+ resting CD4 regulatory T cell %CD4 regulatory T cell	ebi-a-GCST90001485	1	199999121	rs11579717	A	G	0.0044	3437	1.718	0.1835	1.35114e-20	0.157744	643.331
CD39+ resting CD4 regulatory T cell %CD4 regulatory T cell	ebi-a-GCST90001485	1	191648600	rs147071297	A	G	0.0039	3437	1.061	0.1955	6.14596e-08	0.0922043	348.891
CD39+ resting CD4 regulatory T cell %CD4 regulatory T cell	ebi-a-GCST90001485	1	192001083	rs114139647	G	A	0.0065	3437	0.7451	0.159	2.89101e-06	0.0797022	297.487
CD39+ resting CD4 regulatory T cell %CD4 regulatory T cell	ebi-a-GCST90001485	1	198495798	rs55685227	T	G	0.261	3437	0.1326	0.02883	4.41499e-06	0.0782352	291.547
CD39+ resting CD4 regulatory T cell %CD4 regulatory T cell	ebi-a-GCST90001485	1	182091538	rs187089343	C	A	0.0047	3437	0.8819	0.1864	2.31702e-06	0.0804636	300.578
CD39+ resting CD4 regulatory T cell %CD4 regulatory T cell	ebi-a-GCST90001485	2	53370856	rs78096816	C	A	0.0013	3437	1.581	0.3277	1.46599e-06	0.08204	306.993
CD39+ resting CD4 regulatory T cell %CD4 regulatory T cell	ebi-a-GCST90001485	2	38897249	rs12712610	G	A	0.2975	3437	0.201	0.02719	1.82684e-13	0.12514	491.342
CD39+ resting CD4 regulatory T cell %CD4 regulatory T cell	ebi-a-GCST90001485	2	160238519	rs115977640	A	C	0.0077	3437	0.6189	0.1337	3.82904e-06	0.0787364	293.574
CD39+ resting CD4 regulatory T cell %CD4 regulatory T cell	ebi-a-GCST90001485	2	38910595	rs1469594	C	T	0.3843	3437	0.1557	0.02556	1.228e-09	0.103379	396.049
CD39+ resting CD4 regulatory T cell %CD4 regulatory T cell	ebi-a-GCST90001485	2	39020877	rs116758203	T	G	0.0896	3437	0.2123	0.04392	1.388e-06	0.0821963	307.63
CD39+ resting CD4 regulatory T cell %CD4 regulatory T cell	ebi-a-GCST90001485	3	126743223	rs150096082	A	G	NA	3437	14.69	2.928	5.53095e-07	0.0852908	320.292
CD39+ resting CD4 regulatory T cell %CD4 regulatory T cell	ebi-a-GCST90001485	5	85325148	rs12518588	G	T	0.412	3437	0.1241	0.02523	9.15398e-07	0.083631	313.49
CD39+ resting CD4 regulatory T cell %CD4 regulatory T cell	ebi-a-GCST90001485	7	46328226	rs113264169	T	C	0.0418	3437	0.2772	0.06262	9.87006e-06	0.075315	279.779
CD39+ resting CD4 regulatory T cell %CD4 regulatory T cell	ebi-a-GCST90001485	7	137976565	rs357363	G	C	0.9674	3437	0.3075	0.06798	6.32106e-06	0.0769504	286.36
CD39+ resting CD4 regulatory T cell %CD4 regulatory T cell	ebi-a-GCST90001485	10	91995838	rs146265359	C	T	0.0745	3437	0.3128	0.04639	1.82096e-11	0.114294	443.262
CD39+ resting CD4 regulatory T cell %CD4 regulatory T cell	ebi-a-GCST90001485	10	92821919	rs76537702	A	G	0.0323	3437	0.3492	0.07015	6.72295e-07	0.0846296	317.579
CD39+ resting CD4 regulatory T cell %CD4 regulatory T cell	ebi-a-GCST90001485	10	97410872	rs146469548	G	A	0.038	3437	0.4555	0.06475	2.39773e-12	0.119173	464.746
CD39+ resting CD4 regulatory T cell %CD4 regulatory T cell	ebi-a-GCST90001485	10	97615623	rs11188510	T	A	0.015	3437	0.5351	0.1016	1.48898e-07	0.0895017	337.66
CD39+ resting CD4 regulatory T cell %CD4 regulatory T cell	ebi-a-GCST90001485	10	97988138	rs3827858	C	G	0.1193	3437	0.2057	0.03808	7.05602e-08	0.0917777	347.114
CD39+ resting CD4 regulatory T cell %CD4 regulatory T cell	ebi-a-GCST90001485	10	98288920	rs145910026	C	T	0.0343	3437	0.3602	0.06742	9.78295e-08	0.0907809	342.967
CD39+ resting CD4 regulatory T cell %CD4 regulatory T cell	ebi-a-GCST90001485	10	97299035	rs11188349	A	G	0.0772	3437	0.5116	0.04526	4.09732e-29	0.189375	802.47
CD39+ resting CD4 regulatory T cell %CD4 regulatory T cell	ebi-a-GCST90001485	10	89295305	rs61853078	A	T	0.0396	3437	0.2862	0.06201	4.05397e-06	0.0785059	292.642
CD39+ resting CD4 regulatory T cell %CD4 regulatory T cell	ebi-a-GCST90001485	10	95730384	rs183307553	T	G	0.0502	3437	0.2626	0.05682	3.96397e-06	0.0786111	293.068
CD39+ resting CD4 regulatory T cell %CD4 regulatory T cell	ebi-a-GCST90001485	10	98582573	rs2790464	A	T	0.5889	3437	0.1315	0.02568	3.234e-07	0.0870394	327.484
CD39+ resting CD4 regulatory T cell %CD4 regulatory T cell	ebi-a-GCST90001485	10	101115963	rs4919302	A	C	0.8176	3437	0.1601	0.03255	9.1601e-07	0.0836282	313.479
CD39+ resting CD4 regulatory T cell %CD4 regulatory T cell	ebi-a-GCST90001485	10	90909121	rs76118353	T	G	0.0442	3437	0.2716	0.06074	8.019e-06	0.0760731	282.827
CD39+ resting CD4 regulatory T cell %CD4 regulatory T cell	ebi-a-GCST90001485	10	95495162	rs57091493	A	T	0.0172	3437	0.5292	0.09695	5.15703e-08	0.0927328	351.095
CD39+ resting CD4 regulatory T cell %CD4 regulatory T cell	ebi-a-GCST90001485	10	97091926	rs79729192	A	C	0.1095	3437	0.2611	0.04007	8.30615e-11	0.110499	426.714
CD39+ resting CD4 regulatory T cell %CD4 regulatory T cell	ebi-a-GCST90001485	10	100336680	rs4919244	C	T	0.9548	3437	0.2698	0.05912	5.19194e-06	0.0776304	289.103
CD39+ resting CD4 regulatory T cell %CD4 regulatory T cell	ebi-a-GCST90001485	10	93057020	rs2631687	A	C	0.073	3437	0.3175	0.04843	6.37823e-11	0.111164	429.607
CD39+ resting CD4 regulatory T cell %CD4 regulatory T cell	ebi-a-GCST90001485	10	97057460	rs137948887	T	C	0.0372	3437	0.3933	0.06638	3.43898e-09	0.100581	384.132
CD39+ resting CD4 regulatory T cell %CD4 regulatory T cell	ebi-a-GCST90001485	10	97070990	rs117200502	T	C	0.1114	3437	0.3016	0.03974	4.11339e-14	0.128419	506.114
CD39+ resting CD4 regulatory T cell %CD4 regulatory T cell	ebi-a-GCST90001485	10	97562938	rs4918969	A	G	0.4267	3437	0.8426	0.02078	1e-200	0.568956	4534.02
CD39+ resting CD4 regulatory T cell %CD4 regulatory T cell	ebi-a-GCST90001485	10	97961789	rs7099132	A	G	0.1052	3437	0.4547	0.03969	7.53182e-30	0.19184	815.394
CD39+ resting CD4 regulatory T cell %CD4 regulatory T cell	ebi-a-GCST90001485	10	107757069	rs35103389	T	C	0.0868	3437	0.2476	0.04461	3.06697e-08	0.0942793	357.56
CD39+ resting CD4 regulatory T cell %CD4 regulatory T cell	ebi-a-GCST90001485	10	98002169	rs10882760	T	C	0.5938	3437	0.2688	0.02492	1.03395e-26	0.181002	759.152
CD39+ resting CD4 regulatory T cell %CD4 regulatory T cell	ebi-a-GCST90001485	10	98222841	rs77659600	C	T	0.0057	3437	0.7896	0.16	8.41608e-07	0.0839053	314.613
CD39+ resting CD4 regulatory T cell %CD4 regulatory T cell	ebi-a-GCST90001485	10	98674197	rs113614971	A	G	0.0799	3437	0.2494	0.04689	1.11099e-07	0.0903799	341.302
CD39+ resting CD4 regulatory T cell %CD4 regulatory T cell	ebi-a-GCST90001485	10	89887141	rs17109310	A	G	0.0528	3437	0.2446	0.05442	7.20493e-06	0.0764647	284.403
CD39+ resting CD4 regulatory T cell %CD4 regulatory T cell	ebi-a-GCST90001485	10	95924521	rs147121076	G	T	0.0262	3437	0.3742	0.07952	2.63299e-06	0.0800329	298.829
CD39+ resting CD4 regulatory T cell %CD4 regulatory T cell	ebi-a-GCST90001485	10	97257034	rs1571132	A	G	0.8569	3437	0.2557	0.03508	3.86723e-13	0.123417	483.625
CD39+ resting CD4 regulatory T cell %CD4 regulatory T cell	ebi-a-GCST90001485	10	100060652	rs17453066	C	T	0.1209	3437	0.1767	0.03758	2.68102e-06	0.0799693	298.571
CD39+ resting CD4 regulatory T cell %CD4 regulatory T cell	ebi-a-GCST90001485	10	98406362	rs78573405	C	T	0.0335	3437	0.5503	0.06954	3.36822e-15	0.133807	530.628
CD39+ resting CD4 regulatory T cell %CD4 regulatory T cell	ebi-a-GCST90001485	10	98428187	rs11188880	T	G	0.1069	3437	0.1996	0.04001	6.36796e-07	0.0848127	318.33
CD39+ resting CD4 regulatory T cell %CD4 regulatory T cell	ebi-a-GCST90001485	10	95387682	rs192831774	T	A	0.0313	3437	0.5247	0.07138	2.46093e-13	0.124446	488.232
CD39+ resting CD4 regulatory T cell %CD4 regulatory T cell	ebi-a-GCST90001485	10	98484769	rs688972	C	T	0.095	3437	0.3333	0.04098	5.75838e-16	0.137454	547.397
CD39+ resting CD4 regulatory T cell %CD4 regulatory T cell	ebi-a-GCST90001485	10	98554178	rs11596351	A	G	0.0156	3437	0.4814	0.1067	6.65702e-06	0.076753	285.564
CD39+ resting CD4 regulatory T cell %CD4 regulatory T cell	ebi-a-GCST90001485	10	98948911	rs701804	G	C	0.0367	3437	0.3662	0.06663	4.18004e-08	0.093365	353.735
CD39+ resting CD4 regulatory T cell %CD4 regulatory T cell	ebi-a-GCST90001485	10	99571028	rs12573603	C	T	0.5358	3437	0.1347	0.02493	7.03202e-08	0.0918003	347.208
CD39+ resting CD4 regulatory T cell %CD4 regulatory T cell	ebi-a-GCST90001485	10	97267538	rs7896439	G	A	0.2083	3437	0.1891	0.03082	9.36807e-10	0.104119	399.213
CD39+ resting CD4 regulatory T cell %CD4 regulatory T cell	ebi-a-GCST90001485	10	97319637	rs10882620	T	C	0.3759	3437	0.1192	0.02612	5.18203e-06	0.0776296	289.1
CD39+ resting CD4 regulatory T cell %CD4 regulatory T cell	ebi-a-GCST90001485	10	96890004	rs143132810	C	T	0.0263	3437	0.6572	0.07797	5.02343e-17	0.142351	570.136
CD39+ resting CD4 regulatory T cell %CD4 regulatory T cell	ebi-a-GCST90001485	10	97941732	rs144301498	G	A	0.0502	3437	0.8721	0.05796	1.3471e-49	0.248665	1136.86
CD39+ resting CD4 regulatory T cell %CD4 regulatory T cell	ebi-a-GCST90001485	10	98776436	rs61864161	C	G	0.0332	3437	0.5439	0.07083	2.09122e-14	0.12991	512.867
CD39+ resting CD4 regulatory T cell %CD4 regulatory T cell	ebi-a-GCST90001485	10	97348725	rs11188382	C	T	0.048	3437	0.5358	0.05718	1.27614e-20	0.157875	643.969
CD39+ resting CD4 regulatory T cell %CD4 regulatory T cell	ebi-a-GCST90001485	10	98165797	rs11599403	C	T	0.1223	3437	0.3493	0.03704	7.29625e-21	0.15886	648.742
CD39+ resting CD4 regulatory T cell %CD4 regulatory T cell	ebi-a-GCST90001485	10	95539210	rs187513283	A	G	0.0364	3437	0.4381	0.06663	5.61953e-11	0.111487	431.01
CD39+ resting CD4 regulatory T cell %CD4 regulatory T cell	ebi-a-GCST90001485	10	95782925	rs1935960	C	T	0.1362	3437	0.2918	0.03579	4.84507e-16	0.137784	548.92
CD39+ resting CD4 regulatory T cell %CD4 regulatory T cell	ebi-a-GCST90001485	10	98210668	rs145977486	A	G	0.0352	3437	0.3629	0.06743	7.88297e-08	0.0914423	345.717
CD39+ resting CD4 regulatory T cell %CD4 regulatory T cell	ebi-a-GCST90001485	10	100050787	rs10736128	C	T	0.8758	3437	0.1912	0.03743	3.41901e-07	0.0868283	326.615
CD39+ resting CD4 regulatory T cell %CD4 regulatory T cell	ebi-a-GCST90001485	10	96293850	rs41300227	C	A	0.0351	3437	0.3425	0.06819	5.35205e-07	0.0853862	320.683
CD39+ resting CD4 regulatory T cell %CD4 regulatory T cell	ebi-a-GCST90001485	10	97441169	rs74805311	T	C	0.0241	3437	0.4078	0.08116	5.30701e-07	0.0854184	320.816
CD39+ resting CD4 regulatory T cell %CD4 regulatory T cell	ebi-a-GCST90001485	10	98222551	rs12780850	A	G	0.037	3437	0.311	0.06792	4.84898e-06	0.0778893	290.149
CD39+ resting CD4 regulatory T cell %CD4 regulatory T cell	ebi-a-GCST90001485	10	97988771	rs7075814	T	C	0.7886	3437	0.2009	0.03033	4.02532e-11	0.112302	434.56
CD39+ resting CD4 regulatory T cell %CD4 regulatory T cell	ebi-a-GCST90001485	10	93070877	rs2648723	A	G	0.3886	3437	0.1337	0.02511	1.084e-07	0.0904766	341.703
CD39+ resting CD4 regulatory T cell %CD4 regulatory T cell	ebi-a-GCST90001485	10	96311553	rs185474383	T	G	0.0209	3437	0.5279	0.08583	8.61609e-10	0.104369	400.284
CD39+ resting CD4 regulatory T cell %CD4 regulatory T cell	ebi-a-GCST90001485	10	98208544	rs1316860	A	G	0.2971	3437	0.1661	0.0269	7.29306e-10	0.104775	402.024
CD39+ resting CD4 regulatory T cell %CD4 regulatory T cell	ebi-a-GCST90001485	10	100204925	rs150475845	A	G	0.0352	3437	0.3281	0.0678	1.359e-06	0.0822882	308.005
CD39+ resting CD4 regulatory T cell %CD4 regulatory T cell	ebi-a-GCST90001485	10	94770488	rs17108042	C	A	0.0372	3437	0.3047	0.06513	3.00802e-06	0.0795699	296.951
CD39+ resting CD4 regulatory T cell %CD4 regulatory T cell	ebi-a-GCST90001485	10	95253744	rs12251594	C	A	0.2531	3437	0.1791	0.0284	3.21004e-10	0.106983	411.511
CD39+ resting CD4 regulatory T cell %CD4 regulatory T cell	ebi-a-GCST90001485	10	95256200	rs3740373	A	C	0.0653	3437	0.2631	0.05066	2.192e-07	0.0882661	332.547
CD39+ resting CD4 regulatory T cell %CD4 regulatory T cell	ebi-a-GCST90001485	10	97211637	rs116888462	T	G	0.007	3437	0.8418	0.1497	2.01999e-08	0.0955067	362.707
CD39+ resting CD4 regulatory T cell %CD4 regulatory T cell	ebi-a-GCST90001485	10	97282450	rs140938703	A	G	0.045	3437	0.3653	0.06017	1.40401e-09	0.103036	394.585
CD39+ resting CD4 regulatory T cell %CD4 regulatory T cell	ebi-a-GCST90001485	10	97580324	rs180727168	G	T	0.0256	3437	0.4898	0.08184	2.39001e-09	0.101587	388.408
CD39+ resting CD4 regulatory T cell %CD4 regulatory T cell	ebi-a-GCST90001485	10	97881031	rs17111341	C	T	0.0666	3437	0.6853	0.05013	1.85909e-41	0.227152	1009.6
CD39+ resting CD4 regulatory T cell %CD4 regulatory T cell	ebi-a-GCST90001485	10	97989507	rs72811025	T	C	0.0615	3437	0.3407	0.05175	5.31618e-11	0.111629	431.626
CD39+ resting CD4 regulatory T cell %CD4 regulatory T cell	ebi-a-GCST90001485	10	97990028	rs61856986	A	G	0.2144	3437	0.2028	0.0306	3.93278e-11	0.112363	434.826
CD39+ resting CD4 regulatory T cell %CD4 regulatory T cell	ebi-a-GCST90001485	10	98011878	rs4917729	A	G	0.2847	3437	0.1264	0.02746	4.338e-06	0.0782975	291.799
CD39+ resting CD4 regulatory T cell %CD4 regulatory T cell	ebi-a-GCST90001485	10	98768220	rs12245404	A	G	0.0135	3437	0.5038	0.1119	6.90908e-06	0.0765926	284.918
CD39+ resting CD4 regulatory T cell %CD4 regulatory T cell	ebi-a-GCST90001485	10	95850055	rs145557266	G	A	0.0211	3437	0.6978	0.08705	1.48696e-15	0.135511	538.445
CD39+ resting CD4 regulatory T cell %CD4 regulatory T cell	ebi-a-GCST90001485	10	97155873	rs57682907	G	T	0.069	3437	0.2746	0.04968	3.50002e-08	0.0938929	355.943
CD39+ resting CD4 regulatory T cell %CD4 regulatory T cell	ebi-a-GCST90001485	10	92120184	rs1274300	C	T	0.0345	3437	0.4069	0.0675	1.82701e-09	0.102314	391.505
CD39+ resting CD4 regulatory T cell %CD4 regulatory T cell	ebi-a-GCST90001485	10	97285715	rs72809757	G	A	0.0588	3437	0.5051	0.05255	1.32892e-21	0.161837	663.249
CD39+ resting CD4 regulatory T cell %CD4 regulatory T cell	ebi-a-GCST90001485	10	97643729	rs61871073	T	C	0.0143	3437	0.6128	0.1033	3.31597e-09	0.100703	384.65
CD39+ resting CD4 regulatory T cell %CD4 regulatory T cell	ebi-a-GCST90001485	10	98388573	rs118087712	A	G	0.1122	3437	0.2288	0.0392	5.78402e-09	0.0990977	377.844
CD39+ resting CD4 regulatory T cell %CD4 regulatory T cell	ebi-a-GCST90001485	10	89106489	rs185106690	G	A	0.0413	3437	0.2912	0.06295	3.85398e-06	0.0786835	293.36
CD39+ resting CD4 regulatory T cell %CD4 regulatory T cell	ebi-a-GCST90001485	10	96267414	rs56259239	C	A	0.1765	3437	0.2055	0.03385	1.422e-09	0.103032	394.568
CD39+ resting CD4 regulatory T cell %CD4 regulatory T cell	ebi-a-GCST90001485	10	98160835	rs77520132	A	G	0.0464	3437	0.6067	0.05819	4.4412e-25	0.175145	729.366
CD39+ resting CD4 regulatory T cell %CD4 regulatory T cell	ebi-a-GCST90001485	10	92575636	rs58118540	C	T	0.0356	3437	0.3003	0.06724	8.24708e-06	0.0759813	282.457
CD39+ resting CD4 regulatory T cell %CD4 regulatory T cell	ebi-a-GCST90001485	10	95966271	rs2860746	A	G	0.2786	3437	0.1744	0.02837	8.77001e-10	0.104315	400.055
[truncated: 19,060 more rows]

## Sheet: Supplementary file 4
Supplementary File 4: Causal effects of immune cell traits on lung cancer-related phenotypes.
Trait type	Panel	Statistical trait name	Trait...4	GWAS Catalog Accession Number	Trait...6	id.exposure	outcome	method	nsnp	b	se	OR	Lower.95..CI	Upper.95..CI		pval	P-adj
MFI	Treg	Violet.510.50.Treg.trait5	CD8 on CD39+ CD8br	GCST90002121	CD8 on CD39+ CD8+ T cell	ebi-a-GCST90002121	Illnesses of siblings: Lung cancer	Inverse variance weighted (fixed effects)	16	0.00146068636758113	0.000612351170184569	1.00146175368952	1.00026051200138	1.00266443798345		0.00325265144760332	0.017061780506659
MFI	Treg	Violet.510.50.Treg.trait5	CD8 on CD39+ CD8br	GCST90002121	CD8 on CD39+ CD8+ T cell	ebi-a-GCST90002121	Illnesses of siblings: Lung cancer	Weighted mode	16	0.00410564367056048	0.00209297050332504	1.00411408337172	1.0000034214899	1.00824164273683		0.028418692110827	0.0686374590920877
MFI	Treg	Violet.510.50.Treg.trait5	CD8 on CD39+ CD8br	GCST90002121	CD8 on CD39+ CD8+ T cell	ebi-a-GCST90002121	Illnesses of siblings: Lung cancer	Simple mode	16	0.0040327866429314	0.00234344511880695	1.00404092926913	0.999439791185656	1.0086632496908		0.0520716355864008	0.105827261924169
MFI	Treg	Violet.510.50.Treg.trait5	CD8 on CD39+ CD8br	GCST90002121	CD8 on CD39+ CD8+ T cell	ebi-a-GCST90002121	Illnesses of siblings: Lung cancer	Weighted median	16	0.00118776800354705	0.000949565171256492	1.00118847367933	0.999326846937135	1.00305356841013		0.135413827529269	0.210987514453723
MFI	Treg	Violet.510.50.Treg.trait5	CD8 on CD39+ CD8br	GCST90002121	CD8 on CD39+ CD8+ T cell	ebi-a-GCST90002121	Illnesses of siblings: Lung cancer	MR Egger	16	0.00286694795176221	0.00240009973688366	1.00287106157729	0.998164439173594	1.00759987701209		0.170704436827649	0.25212337328692
MFI	Treg	Violet.510.50.Treg.trait3	CD8 on CD28+ CD45RA+ CD8br	GCST90002119	CD8 on CD28+ CD45RA+ CD8+ T cell	ebi-a-GCST90002119	Squamous cell lung cancer	Inverse variance weighted (multiplicative random effects)	45	0.0694827643839716	0.0253625002463299	1.07195358526515	1.01996902980727	1.1265876270576		0.000631480000201149	0.00615165167369204
MFI	Treg	Violet.510.50.Treg.trait3	CD8 on CD28+ CD45RA+ CD8br	GCST90002119	CD8 on CD28+ CD45RA+ CD8+ T cell	ebi-a-GCST90002119	Squamous cell lung cancer	MR Egger	45	0.127247760357801	0.0538841797728929	1.13569836395984	1.02187049650405	1.26220570836879		0.00520760671033573	0.0228010648997623
MFI	Treg	Violet.510.50.Treg.trait3	CD8 on CD28+ CD45RA+ CD8br	GCST90002119	CD8 on CD28+ CD45RA+ CD8+ T cell	ebi-a-GCST90002119	Squamous cell lung cancer	Weighted mode	45	0.0579081932811545	0.0419836603415721	1.05961771121937	0.975915005403857	1.15049946738461		0.104263388946254	0.17477205103177
MFI	Treg	Violet.510.50.Treg.trait3	CD8 on CD28+ CD45RA+ CD8br	GCST90002119	CD8 on CD28+ CD45RA+ CD8+ T cell	ebi-a-GCST90002119	Squamous cell lung cancer	Weighted median	45	0.0340542102028273	0.0277614307777578	1.03464069328971	0.97984763477772	1.0924977784468		0.142947320202622	0.219945348655498
MFI	Treg	Violet.510.50.Treg.trait3	CD8 on CD28+ CD45RA+ CD8br	GCST90002119	CD8 on CD28+ CD45RA+ CD8+ T cell	ebi-a-GCST90002119	Squamous cell lung cancer	Simple mode	45	0.0548705868631806	0.0611938669345187	1.05640389328733	0.937002440340257	1.1910205755146		0.283216052299389	0.37477598993375
MFI	Treg	Violet.510.50.Treg.trait2	CD8 on CD28+ CD45RA- CD8br	GCST90002118	CD8 on CD28+ CD45RA- CD8+ T cell	ebi-a-GCST90002118	Illnesses of father: Lung cancer	Inverse variance weighted (multiplicative random effects)	34	0.00274807270211393	0.00128899968191947	1.00275185211514	1.00022165788803	1.00528844680637		0.00929062978726131	0.033011605840546
MFI	Treg	Violet.510.50.Treg.trait2	CD8 on CD28+ CD45RA- CD8br	GCST90002118	CD8 on CD28+ CD45RA- CD8+ T cell	ebi-a-GCST90002118	Illnesses of father: Lung cancer	Weighted median	34	0.00171193771838316	0.00132997608591233	1.00171340392032	0.999105584817918	1.00432802983131		0.124314952552087	0.198026552151808
MFI	Treg	Violet.510.50.Treg.trait2	CD8 on CD28+ CD45RA- CD8br	GCST90002118	CD8 on CD28+ CD45RA- CD8+ T cell	ebi-a-GCST90002118	Illnesses of father: Lung cancer	MR Egger	34	-0.0032725	0.00376327087039956	0.99673284973126	0.989407984712826	1.00411194278137		0.298893271097116	0.391001197496431
MFI	Treg	Violet.510.50.Treg.trait2	CD8 on CD28+ CD45RA- CD8br	GCST90002118	CD8 on CD28+ CD45RA- CD8+ T cell	ebi-a-GCST90002118	Illnesses of father: Lung cancer	Weighted mode	34	-0.00107115	0.00245170582084403	0.998929423260512	0.994140739191004	1.00374117397865		0.598215338125667	0.665029538221562
MFI	Treg	Violet.510.50.Treg.trait2	CD8 on CD28+ CD45RA- CD8br	GCST90002118	CD8 on CD28+ CD45RA- CD8+ T cell	ebi-a-GCST90002118	Illnesses of father: Lung cancer	Simple mode	34	0.000770466119019916	0.0028713783196205	1.00077076300428	0.995154342873405	1.00641888090678		0.74130618957361	0.790118502688201
MFI	TBNK	Violet.510.50.TBNK.trait5	HLA DR on B cell	GCST90002116	HLA DR on B cell	ebi-a-GCST90002116	Lung adenocarcinoma	Inverse variance weighted (fixed effects)	46	-0.0360396	0.0120637802211544	0.964602051311146	0.94206156210275	0.987681861593866		0.000178195266876091	0.0028133784745708
MFI	TBNK	Violet.510.50.TBNK.trait5	HLA DR on B cell	GCST90002116	HLA DR on B cell	ebi-a-GCST90002116	Lung adenocarcinoma	MR Egger	46	-0.0404102	0.0210230743510577	0.960395424077021	0.921626343450676	1.00079536261372		0.0242575724406453	0.0610726784542562
MFI	TBNK	Violet.510.50.TBNK.trait5	HLA DR on B cell	GCST90002116	HLA DR on B cell	ebi-a-GCST90002116	Lung adenocarcinoma	Simple mode	46	-0.0826289	0.0462868723199002	0.920692795379202	0.84084232340397	1.0081262560994		0.0359793457159464	0.0809787942553429
MFI	TBNK	Violet.510.50.TBNK.trait5	HLA DR on B cell	GCST90002116	HLA DR on B cell	ebi-a-GCST90002116	Lung adenocarcinoma	Weighted median	46	-0.0233661	0.0192704163556557	0.9769047406797	0.940695155775309	1.01450811828186		0.14748585195877	0.225306079851219
MFI	TBNK	Violet.510.50.TBNK.trait5	HLA DR on B cell	GCST90002116	HLA DR on B cell	ebi-a-GCST90002116	Lung adenocarcinoma	Weighted mode	46	-0.00626493	0.0293472234246818	0.993754651838327	0.938206232714122	1.05259192874199		0.791686605191846	0.831919858898317
MFI	TBNK	Violet.510.50.TBNK.trait4	HLA DR on HLA DR+ CD8br	GCST90002115	HLA DR on HLA DR+ CD8+ T cell	ebi-a-GCST90002115	Lung cancer in never smokers	Inverse variance weighted (fixed effects)	11	-0.145527	0.0739363080407678	0.864566354095305	0.747932619265748	0.999388128528813		0.0181303292152464	0.0490360380884935
MFI	TBNK	Violet.510.50.TBNK.trait4	HLA DR on HLA DR+ CD8br	GCST90002115	HLA DR on HLA DR+ CD8+ T cell	ebi-a-GCST90002115	Lung cancer in never smokers	MR Egger	11	-0.050797	0.126134666029501	0.950471607833114	0.742285800806055	1.21704642108991		0.633090934995068	0.696552161571985
MFI	TBNK	Violet.510.50.TBNK.trait4	HLA DR on HLA DR+ CD8br	GCST90002115	HLA DR on HLA DR+ CD8+ T cell	ebi-a-GCST90002115	Lung cancer in never smokers	Simple mode	11	0.0315741866681984	0.173616635997898	1.03207793917924	0.734390467394303	1.45043395827272		0.823128745058878	0.859324960232477
MFI	TBNK	Violet.510.50.TBNK.trait4	HLA DR on HLA DR+ CD8br	GCST90002115	HLA DR on HLA DR+ CD8+ T cell	ebi-a-GCST90002115	Lung cancer in never smokers	Weighted median	11	-0.00866153	0.102596167169645	0.991375869495774	0.81078690019928	1.21218795515435		0.912348264584036	0.932719677190378
MFI	TBNK	Violet.510.50.TBNK.trait4	HLA DR on HLA DR+ CD8br	GCST90002115	HLA DR on HLA DR+ CD8+ T cell	ebi-a-GCST90002115	Lung cancer in never smokers	Weighted mode	11	0.00158253754314952	0.127629434204764	1.00158379041651	0.77991436522543	1.28625671478065		0.986333771771508	0.990350795278096
MFI	Myeloid cell	Violet.510.50.MDSC.trait7	HLA DR on CD33- HLA DR+	GCST90002112	HLA DR on CD33- HLA DR+	ebi-a-GCST90002112	Lung cancer in never smokers	MR Egger	54	0.134887793811492	0.0516307395341126	1.14440836744586	1.03426553244719	1.26628072810399		0.00173727377116144	0.0117220261822577
MFI	Myeloid cell	Violet.510.50.MDSC.trait7	HLA DR on CD33- HLA DR+	GCST90002112	HLA DR on CD33- HLA DR+	ebi-a-GCST90002112	Lung cancer in never smokers	Weighted mode	54	0.105778676958809	0.0406450942010596	1.11157583193623	1.02645825807008	1.20375165812185		0.00179337753983525	0.0119745312816083
MFI	Myeloid cell	Violet.510.50.MDSC.trait7	HLA DR on CD33- HLA DR+	GCST90002112	HLA DR on CD33- HLA DR+	ebi-a-GCST90002112	Lung cancer in never smokers	Weighted median	54	0.0742355394991036	0.0311269086453259	1.07706046590417	1.01331465960036	1.14481640645682		0.00326722494421489	0.0170823098633095
MFI	Myeloid cell	Violet.510.50.MDSC.trait7	HLA DR on CD33- HLA DR+	GCST90002112	HLA DR on CD33- HLA DR+	ebi-a-GCST90002112	Lung cancer in never smokers	Inverse variance weighted (fixed effects)	54	0.0455127920252672	0.0206387832805195	1.04656439220647	1.00507360415601	1.08976797570388		0.006969049738953	0.0274395631613567
MFI	Myeloid cell	Violet.510.50.MDSC.trait7	HLA DR on CD33- HLA DR+	GCST90002112	HLA DR on CD33- HLA DR+	ebi-a-GCST90002112	Lung cancer in never smokers	Simple mode	54	0.0646790544682727	0.0637907011657901	1.0668165794197	0.941434296013493	1.20889755019977		0.227591142810885	0.315224551732449
MFI	Myeloid cell	Violet.510.50.MDSC.trait6	HLA DR on CD33dim HLA DR+ CD11b-	GCST90002111	HLA DR on CD33dim HLA DR+ CD11b-	ebi-a-GCST90002111	Lung adenocarcinoma	Inverse variance weighted (multiplicative random effects)	22	-0.047249	0.021268504752111	0.953849897182414	0.914904830309365	0.994452752038977		0.0065353976144523	0.0263140067265322
MFI	Myeloid cell	Violet.510.50.MDSC.trait6	HLA DR on CD33dim HLA DR+ CD11b-	GCST90002111	HLA DR on CD33dim HLA DR+ CD11b-	ebi-a-GCST90002111	Lung adenocarcinoma	Weighted median	22	-0.0545026	0.0279672928838314	0.946956035429736	0.896444848936057	1.00031333115593		0.0194069450445093	0.051319520517865
MFI	Myeloid cell	Violet.510.50.MDSC.trait6	HLA DR on CD33dim HLA DR+ CD11b-	GCST90002111	HLA DR on CD33dim HLA DR+ CD11b-	ebi-a-GCST90002111	Lung adenocarcinoma	Simple mode	22	-0.10159	0.0640645238021982	0.903399701575354	0.796795952236596	1.02426602258153		0.0677164992055097	0.127740659184025
MFI	Myeloid cell	Violet.510.50.MDSC.trait6	HLA DR on CD33dim HLA DR+ CD11b-	GCST90002111	HLA DR on CD33dim HLA DR+ CD11b-	ebi-a-GCST90002111	Lung adenocarcinoma	Weighted mode	22	0.0391914003360822	0.0591366716879855	1.03996951511691	0.926152402659452	1.16777388825734		0.427992274767259	0.514714912055934
MFI	Myeloid cell	Violet.510.50.MDSC.trait6	HLA DR on CD33dim HLA DR+ CD11b-	GCST90002111	HLA DR on CD33dim HLA DR+ CD11b-	ebi-a-GCST90002111	Lung adenocarcinoma	MR Egger	22	0.0207510132427809	0.0417472276847941	1.02096781252289	0.940754041930874	1.10802104242712		0.552656747740437	0.624564483959133
MFI	Myeloid cell	Violet.510.50.MDSC.trait6	HLA DR on CD33dim HLA DR+ CD11b-	GCST90002111	HLA DR on CD33dim HLA DR+ CD11b-	ebi-a-GCST90002111	Squamous cell lung cancer	Weighted median	43	0.064511976539738	0.0222782738714896	1.06663835280477	1.02106536709344	1.1142453875531		0.000296244007825607	0.00378271731107996
MFI	Myeloid cell	Violet.510.50.MDSC.trait6	HLA DR on CD33dim HLA DR+ CD11b-	GCST90002111	HLA DR on CD33dim HLA DR+ CD11b-	ebi-a-GCST90002111	Squamous cell lung cancer	Simple mode	43	0.0949398485812072	0.0440591379778476	1.09959271107513	1.00862088578475	1.19876967380942		0.0113232061605427	0.0369560852795715
MFI	Myeloid cell	Violet.510.50.MDSC.trait6	HLA DR on CD33dim HLA DR+ CD11b-	GCST90002111	HLA DR on CD33dim HLA DR+ CD11b-	ebi-a-GCST90002111	Squamous cell lung cancer	Inverse variance weighted (multiplicative random effects)	43	0.0378987706032892	0.0181752814042412	1.03862608806441	1.00227780932595	1.07629256157378		0.0114221981126912	0.0370527782906632
MFI	Myeloid cell	Violet.510.50.MDSC.trait6	HLA DR on CD33dim HLA DR+ CD11b-	GCST90002111	HLA DR on CD33dim HLA DR+ CD11b-	ebi-a-GCST90002111	Squamous cell lung cancer	Weighted mode	43	0.0752049959489657	0.0355726127882149	1.07810513541871	1.00549773225165	1.15595554891346		0.013275520446438	0.0404833901339998
MFI	Myeloid cell	Violet.510.50.MDSC.trait6	HLA DR on CD33dim HLA DR+ CD11b-	GCST90002111	HLA DR on CD33dim HLA DR+ CD11b-	ebi-a-GCST90002111	Squamous cell lung cancer	MR Egger	43	0.0527846160044351	0.0382401137151471	1.05420256230523	0.978077853923151	1.13625212748987		0.104484645908167	0.17495992170098
MFI	Myeloid cell	Violet.510.50.MDSC.trait5	HLA DR on CD33dim HLA DR+ CD11b+	GCST90002110	HLA DR on CD33dim HLA DR+ CD11b+	ebi-a-GCST90002110	Lung adenocarcinoma	Inverse variance weighted (fixed effects)	21	-0.0369792	0.0153870145325797	0.963696132323791	0.93506634220744	0.993202507175479		0.00300135668541101	0.0162488989471998
MFI	Myeloid cell	Violet.510.50.MDSC.trait5	HLA DR on CD33dim HLA DR+ CD11b+	GCST90002110	HLA DR on CD33dim HLA DR+ CD11b+	ebi-a-GCST90002110	Lung adenocarcinoma	Simple mode	21	-0.0822639	0.0492935203623002	0.921028842239599	0.836206884591259	1.0144548482782		0.0556563860299507	0.110725460723769
MFI	Myeloid cell	Violet.510.50.MDSC.trait5	HLA DR on CD33dim HLA DR+ CD11b+	GCST90002110	HLA DR on CD33dim HLA DR+ CD11b+	ebi-a-GCST90002110	Lung adenocarcinoma	Weighted median	21	-0.028072	0.0250870087456686	0.972318383708206	0.925665343242983	1.02132271257429		0.180795377824335	0.263146769267481
MFI	Myeloid cell	Violet.510.50.MDSC.trait5	HLA DR on CD33dim HLA DR+ CD11b+	GCST90002110	HLA DR on CD33dim HLA DR+ CD11b+	ebi-a-GCST90002110	Lung adenocarcinoma	MR Egger	21	-0.0284598	0.0285703817396045	0.971941354391065	0.91901047398198	1.02792081605161		0.243526333462655	0.33170501434246
MFI	Myeloid cell	Violet.510.50.MDSC.trait5	HLA DR on CD33dim HLA DR+ CD11b+	GCST90002110	HLA DR on CD33dim HLA DR+ CD11b+	ebi-a-GCST90002110	Lung adenocarcinoma	Weighted mode	21	-0.0228732	0.0231168702078606	0.977386383707536	0.934090181835475	1.02268941653982		0.245922482963075	0.334258506317496
MFI	Myeloid cell	Violet.510.50.MDSC.trait4	HLA DR on CD33br HLA DR+ CD14dim	GCST90002109	HLA DR on CD33+ HLA DR+ CD14dim	ebi-a-GCST90002109	Small cell lung carcinoma	Inverse variance weighted (fixed effects)	30	-0.119029	0.0324948648187248	0.88778201766314	0.833002215817922	0.946164242927189		4.43315937129305e-06	0.000249267996227969
MFI	Myeloid cell	Violet.510.50.MDSC.trait4	HLA DR on CD33br HLA DR+ CD14dim	GCST90002109	HLA DR on CD33+ HLA DR+ CD14dim	ebi-a-GCST90002109	Small cell lung carcinoma	Weighted median	30	-0.114155	0.0454934023269038	0.892119266619855	0.816015020323779	0.975321245384134		0.00182318297699847	0.012097932590642
MFI	Myeloid cell	Violet.510.50.MDSC.trait4	HLA DR on CD33br HLA DR+ CD14dim	GCST90002109	HLA DR on CD33+ HLA DR+ CD14dim	ebi-a-GCST90002109	Small cell lung carcinoma	Weighted mode	30	-0.095004	0.0713429644867997	0.909369327520946	0.790700374073727	1.04584821374928		0.120533077564535	0.193347604401569
MFI	Myeloid cell	Violet.510.50.MDSC.trait4	HLA DR on CD33br HLA DR+ CD14dim	GCST90002109	HLA DR on CD33+ HLA DR+ CD14dim	ebi-a-GCST90002109	Small cell lung carcinoma	Simple mode	30	-0.068467	0.0806338736065987	0.933824252698751	0.797311833989582	1.09370976041449		0.311161191210771	0.402775289915396
MFI	Myeloid cell	Violet.510.50.MDSC.trait4	HLA DR on CD33br HLA DR+ CD14dim	GCST90002109	HLA DR on CD33+ HLA DR+ CD14dim	ebi-a-GCST90002109	Small cell lung carcinoma	MR Egger	30	0.0576339446354352	0.130190877701831	1.0593271523416	0.820747165906129	1.36725908087572		0.593705551358711	0.661392524193489
MFI	Myeloid cell	Violet.510.50.MDSC.trait3	HLA DR on CD33br HLA DR+ CD14-	GCST90002108	HLA DR on CD33+ HLA DR+ CD14-	ebi-a-GCST90002108	Lung adenocarcinoma	Inverse variance weighted (fixed effects)	59	-0.0440944	0.00974388861927917	0.956863630847332	0.93876282343602	0.975313449979987		3.3865226633065e-08	6.02989174216519e-06
MFI	Myeloid cell	Violet.510.50.MDSC.trait3	HLA DR on CD33br HLA DR+ CD14-	GCST90002108	HLA DR on CD33+ HLA DR+ CD14-	ebi-a-GCST90002108	Lung adenocarcinoma	Weighted median	59	-0.0478704	0.0158721716848088	0.953257361171988	0.924058576755842	0.983378780833156		0.000150247022141714	0.00256139205300103
MFI	Myeloid cell	Violet.510.50.MDSC.trait3	HLA DR on CD33br HLA DR+ CD14-	GCST90002108	HLA DR on CD33+ HLA DR+ CD14-	ebi-a-GCST90002108	Lung adenocarcinoma	Weighted mode	59	-0.0794246	0.0290436829201772	0.923647685972015	0.872537024531782	0.977752260151092		0.000988142134157136	0.00826891785893896
MFI	Myeloid cell	Violet.510.50.MDSC.trait3	HLA DR on CD33br HLA DR+ CD14-	GCST90002108	HLA DR on CD33+ HLA DR+ CD14-	ebi-a-GCST90002108	Lung adenocarcinoma	MR Egger	59	-0.0556445	0.0222708989123184	0.945875317560079	0.905475118609512	0.988078079653134		0.00276378657809505	0.0153783610812407
MFI	Myeloid cell	Violet.510.50.MDSC.trait3	HLA DR on CD33br HLA DR+ CD14-	GCST90002108	HLA DR on CD33+ HLA DR+ CD14-	ebi-a-GCST90002108	Lung adenocarcinoma	Simple mode	59	-0.0343854	0.03928534534437	0.966199087108451	0.894594578221074	1.04353491364275		0.292651496199448	0.385036143398699
MFI	cDC	Violet.510.50.cDC.trait4	HLA DR on DC	GCST90002106	HLA DR on Dendritic Cell	ebi-a-GCST90002106	Cancer code self-reported: lung cancer	Inverse variance weighted (fixed effects)	104	-8.60981e-05	2.62199419733649e-05	0.999913905574137	0.99986252023274	0.999965293556349		3.80421123106818e-05	0.00102457957945996
MFI	cDC	Violet.510.50.cDC.trait4	HLA DR on DC	GCST90002106	HLA DR on Dendritic Cell	ebi-a-GCST90002106	Cancer code self-reported: lung cancer	Weighted median	104	-6.9252e-05	4.21837219615647e-05	0.999930750384818	0.999848079433006	1.00001342817215		0.0484912943013431	0.100657123209718
MFI	cDC	Violet.510.50.cDC.trait4	HLA DR on DC	GCST90002106	HLA DR on Dendritic Cell	ebi-a-GCST90002106	Cancer code self-reported: lung cancer	Weighted mode	104	-6.6959e-05	4.53209173780827e-05	0.999933043223444	0.999844224118001	1.00002187021895		0.0785792795409195	0.142608488634568
MFI	cDC	Violet.510.50.cDC.trait4	HLA DR on DC	GCST90002106	HLA DR on Dendritic Cell	ebi-a-GCST90002106	Cancer code self-reported: lung cancer	Simple mode	104	-0.000117675	9.51247868583978e-05	0.999882332143904	0.999695926877862	1.00006877216744		0.141844478236139	0.218878937287831
MFI	cDC	Violet.510.50.cDC.trait4	HLA DR on DC	GCST90002106	HLA DR on Dendritic Cell	ebi-a-GCST90002106	Cancer code self-reported: lung cancer	MR Egger	104	-5.49584e-05	4.96454010747249e-05	0.999945043104514	0.999847748199704	1.00004234747706		0.1870448055642	0.270889562509382
MFI	cDC	Violet.510.50.cDC.trait3	HLA DR on plasmacytoid DC	GCST90002105	HLA DR on plasmacytoid Dendritic Cell	ebi-a-GCST90002105	Cancer code self-reported: lung cancer	Inverse variance weighted (fixed effects)	102	-5.00602e-05	2.41027356011164e-05	0.999949941067259	0.999902703186132	0.99999718118002		0.0118431713732391	0.0378061396924616
MFI	cDC	Violet.510.50.cDC.trait3	HLA DR on plasmacytoid DC	GCST90002105	HLA DR on plasmacytoid Dendritic Cell	ebi-a-GCST90002105	Cancer code self-reported: lung cancer	Simple mode	102	-0.000117767	7.6635667024544e-05	0.999882239744481	0.999732062804413	1.00003243924371		0.0675438507310619	0.127490012716757
MFI	cDC	Violet.510.50.cDC.trait3	HLA DR on plasmacytoid DC	GCST90002105	HLA DR on plasmacytoid Dendritic Cell	ebi-a-GCST90002105	Cancer code self-reported: lung cancer	Weighted mode	102	-5.11444e-05	3.81562640262185e-05	0.999948856860687	0.999874077204282	1.00002364210979		0.112045902910411	0.183124486908653
MFI	cDC	Violet.510.50.cDC.trait3	HLA DR on plasmacytoid DC	GCST90002105	HLA DR on plasmacytoid Dendritic Cell	ebi-a-GCST90002105	Cancer code self-reported: lung cancer	Weighted median	102	-3.28031e-05	3.65196243368307e-05	0.999967197482196	0.999895623928042	1.00003877615966		0.278322603827576	0.369062451496641
MFI	cDC	Violet.510.50.cDC.trait3	HLA DR on plasmacytoid DC	GCST90002105	HLA DR on plasmacytoid Dendritic Cell	ebi-a-GCST90002105	Cancer code self-reported: lung cancer	MR Egger	102	-3.68156e-05	4.73592025800537e-05	0.999963185028589	0.999870368716705	1.00005600995646		0.346365563340616	0.438775348026354
MFI	cDC	Violet.510.50.cDC.trait2	HLA DR on myeloid DC	GCST90002104	HLA DR on myeloid Dendritic Cell	ebi-a-GCST90002104	Cancer code self-reported: lung cancer	Weighted median	83	-9.98094e-05	4.84122704846268e-05	0.999900195561893	0.999805321483271	0.999995078643359		0.0125251445564882	0.0392405555264368
MFI	cDC	Violet.510.50.cDC.trait2	HLA DR on myeloid DC	GCST90002104	HLA DR on myeloid Dendritic Cell	ebi-a-GCST90002104	Cancer code self-reported: lung cancer	Inverse variance weighted (fixed effects)	83	-6.34617e-05	3.12235017510289e-05	0.999936540336105	0.999875348028726	0.999997736388449		0.0141877138503681	0.0421033545281758
MFI	cDC	Violet.510.50.cDC.trait2	HLA DR on myeloid DC	GCST90002104	HLA DR on myeloid Dendritic Cell	ebi-a-GCST90002104	Cancer code self-reported: lung cancer	MR Egger	83	-0.000116422	6.55856967987945e-05	0.999883584346551	0.999755059606795	1.00001212560896		0.0349846379613932	0.0796347760413815
MFI	cDC	Violet.510.50.cDC.trait2	HLA DR on myeloid DC	GCST90002104	HLA DR on myeloid Dendritic Cell	ebi-a-GCST90002104	Cancer code self-reported: lung cancer	Weighted mode	83	-0.000111651	6.34097559640641e-05	0.999888355207556	0.999764093683394	1.00001263217629		0.036587866825588	0.0820028763468599
MFI	cDC	Violet.510.50.cDC.trait2	HLA DR on myeloid DC	GCST90002104	HLA DR on myeloid Dendritic Cell	ebi-a-GCST90002104	Cancer code self-reported: lung cancer	Simple mode	83	-9.90491e-05	9.07159485356798e-05	0.999900955838854	0.999723185994596	1.00007875729398		0.193840492930369	0.278092560358922
MFI	cDC	Violet.510.50.cDC.trait2	HLA DR on myeloid DC	GCST90002104	HLA DR on myeloid Dendritic Cell	ebi-a-GCST90002104	Lung adenocarcinoma	Inverse variance weighted (multiplicative random effects)	93	-0.0269053	0.0109262123846602	0.973453468771962	0.952828233295525	0.994525164925773		0.00229052739216389	0.0137991358870024
MFI	cDC	Violet.510.50.cDC.trait2	HLA DR on myeloid DC	GCST90002104	HLA DR on myeloid Dendritic Cell	ebi-a-GCST90002104	Lung adenocarcinoma	Weighted median	93	-0.0341528	0.0152734151468764	0.966423804984865	0.937921789842313	0.995791952971311		0.00613669431879555	0.0253454965099739
MFI	cDC	Violet.510.50.cDC.trait2	HLA DR on myeloid DC	GCST90002104	HLA DR on myeloid Dendritic Cell	ebi-a-GCST90002104	Lung adenocarcinoma	Weighted mode	93	-0.0596086	0.0340073725515268	0.942133176842002	0.881382935084324	1.0070706926286		0.0372242379438576	0.0829650087691681
MFI	cDC	Violet.510.50.cDC.trait2	HLA DR on myeloid DC	GCST90002104	HLA DR on myeloid Dendritic Cell	ebi-a-GCST90002104	Lung adenocarcinoma	Simple mode	93	-0.0674764	0.0413145818600075	0.934749809754067	0.862040566003764	1.01359175112352		0.0521098268775548	0.10583776625004
MFI	cDC	Violet.510.50.cDC.trait2	HLA DR on myeloid DC	GCST90002104	HLA DR on myeloid Dendritic Cell	ebi-a-GCST90002104	Lung adenocarcinoma	MR Egger	93	-0.00685823	0.0194656536124515	0.993165236316831	0.95598705316603	1.03178927304673		0.666335628204206	0.725409540894864
MFI	Treg	Violet.450.50.Treg.trait3	CD45RA on CD39+ resting Treg	GCST90002103	CD45RA on CD39+ resting CD4 regulatory T cell	ebi-a-GCST90002103	Lung adenocarcinoma	Weighted median	28	-0.0471766	0.0168890807520019	0.953918917843046	0.922858647172955	0.98602457115874		0.000476937209304077	0.00521700940552753
MFI	Treg	Violet.450.50.Treg.trait3	CD45RA on CD39+ resting Treg	GCST90002103	CD45RA on CD39+ resting CD4 regulatory T cell	ebi-a-GCST90002103	Lung adenocarcinoma	Inverse variance weighted (fixed effects)	28	-0.0350054	0.0126075351082191	0.965600173451598	0.942031845814529	0.989758147893153		0.000527967541641248	0.00549394795766299
MFI	Treg	Violet.450.50.Treg.trait3	CD45RA on CD39+ resting Treg	GCST90002103	CD45RA on CD39+ resting CD4 regulatory T cell	ebi-a-GCST90002103	Lung adenocarcinoma	Weighted mode	28	-0.0476663	0.0202007699211919	0.953451945166729	0.916439008118957	0.99195975257332		0.00630599177180746	0.0257789587100037
MFI	Treg	Violet.450.50.Treg.trait3	CD45RA on CD39+ resting Treg	GCST90002103	CD45RA on CD39+ resting CD4 regulatory T cell	ebi-a-GCST90002103	Lung adenocarcinoma	MR Egger	28	-0.0387206	0.0188601341268952	0.962019418803812	0.927106803851544	0.998246758961139		0.018895773742762	0.0502580538137364
MFI	Treg	Violet.450.50.Treg.trait3	CD45RA on CD39+ resting Treg	GCST90002103	CD45RA on CD39+ resting CD4 regulatory T cell	ebi-a-GCST90002103	Lung adenocarcinoma	Simple mode	28	-0.0235572	0.0250893241799046	0.976718072106307	0.929849709240786	1.02594879892792		0.265649929430318	0.356088675794299
MFI	Treg	Violet.450.50.Treg.trait2	CD45RA on resting Treg	GCST90002102	CD45RA on resting CD4 regulatory T cell	ebi-a-GCST90002102	Cancer code self-reported: lung cancer	Inverse variance weighted (fixed effects)	58	7.09667211327987e-05	3.04681942047502e-05	1.00007096923933	1.00001124912376	1.00013069292135		0.00416779551353621	0.0198481197932891
MFI	Treg	Violet.450.50.Treg.trait2	CD45RA on resting Treg	GCST90002102	CD45RA on resting CD4 regulatory T cell	ebi-a-GCST90002102	Cancer code self-reported: lung cancer	MR Egger	58	5.84982109792115e-05	4.11613015307351e-05	1.00005849992203	0.999977822305908	1.00013918404718		0.0928706654064583	0.160805231025229
MFI	Treg	Violet.450.50.Treg.trait2	CD45RA on resting Treg	GCST90002102	CD45RA on resting CD4 regulatory T cell	ebi-a-GCST90002102	Cancer code self-reported: lung cancer	Simple mode	58	9.32274557068134e-05	7.95391366380938e-05	1.00009323180152	0.999937332711573	1.00024915519752		0.165046543376316	0.246034498381904
MFI	Treg	Violet.450.50.Treg.trait2	CD45RA on resting Treg	GCST90002102	CD45RA on resting CD4 regulatory T cell	ebi-a-GCST90002102	Cancer code self-reported: lung cancer	Weighted mode	58	3.10853305399766e-05	4.23457792498416e-05	1.00003108581369	0.999948088950635	1.00011408956559		0.375342227523296	0.465906986526787
MFI	Treg	Violet.450.50.Treg.trait2	CD45RA on resting Treg	GCST90002102	CD45RA on resting CD4 regulatory T cell	ebi-a-GCST90002102	Cancer code self-reported: lung cancer	Weighted median	58	1.99013606157469e-05	4.59049465286053e-05	1.00001990155865	0.999929930120428	1.0001098810923		0.597645675636831	0.664626783628051
MFI	Treg	Violet.450.50.Treg.trait2	CD45RA on resting Treg	GCST90002102	CD45RA on resting CD4 regulatory T cell	ebi-a-GCST90002102	Small cell lung carcinoma	Inverse variance weighted (fixed effects)	73	-0.0317758	0.0154659135522285	0.968723768529953	0.939799272053163	0.998538483291983		0.0129166248972564	0.0399207162928707
MFI	Treg	Violet.450.50.Treg.trait2	CD45RA on resting Treg	GCST90002102	CD45RA on resting CD4 regulatory T cell	ebi-a-GCST90002102	Small cell lung carcinoma	MR Egger	73	-0.0116882	0.0208175906094837	0.988379885594897	0.948863208883102	1.02954228713165		0.498222224122148	0.576254864060442
MFI	Treg	Violet.450.50.Treg.trait2	CD45RA on resting Treg	GCST90002102	CD45RA on resting CD4 regulatory T cell	ebi-a-GCST90002102	Small cell lung carcinoma	Simple mode	73	0.0236794912010291	0.0441779203513011	1.02396207643598	0.939028702932766	1.11657751323728		0.517485991849516	0.593608662805189
MFI	Treg	Violet.450.50.Treg.trait2	CD45RA on resting Treg	GCST90002102	CD45RA on resting CD4 regulatory T cell	ebi-a-GCST90002102	Small cell lung carcinoma	Weighted mode	73	0.00832457672788428	0.0287251774114704	1.00835932236405	0.953155927680732	1.06675990094568		0.721442290566372	0.772801651492387
MFI	Treg	Violet.450.50.Treg.trait2	CD45RA on resting Treg	GCST90002102	CD45RA on resting CD4 regulatory T cell	ebi-a-GCST90002102	Small cell lung carcinoma	Weighted median	73	-0.00577352	0.0241379188392269	0.994243118882401	0.948300506711378	1.04241152719943		0.765667048224012	0.810959315782537
MFI	Maturation stages of T cell	Violet.450.50.MT.trait4	CD45RA on TD CD8br	GCST90002101	CD45RA on Terminally Differentiated CD8+ T cell	ebi-a-GCST90002101	Illnesses of mother: Lung cancer	Inverse variance weighted (fixed effects)	8	0.00225639855622584	0.00109665841362506	1.00225894613921	1.00010695378467	1.00441556906958		0.0127626887422961	0.0396360633905611
MFI	Maturation stages of T cell	Violet.450.50.MT.trait4	CD45RA on TD CD8br	GCST90002101	CD45RA on Terminally Differentiated CD8+ T cell	ebi-a-GCST90002101	Illnesses of mother: Lung cancer	Weighted median	8	0.00200454264318094	0.00149941316612734	1.0020065530819	0.999066129166609	1.00495563117187		0.110396257801733	0.181260249105816
MFI	Maturation stages of T cell	Violet.450.50.MT.trait4	CD45RA on TD CD8br	GCST90002101	CD45RA on Terminally Differentiated CD8+ T cell	ebi-a-GCST90002101	Illnesses of mother: Lung cancer	Simple mode	8	0.00207424221388857	0.00203937981971324	1.00207639494244	0.998078905436156	1.00608989512911		0.254041603888246	0.342966866243399
MFI	Maturation stages of T cell	Violet.450.50.MT.trait4	CD45RA on TD CD8br	GCST90002101	CD45RA on Terminally Differentiated CD8+ T cell	ebi-a-GCST90002101	Illnesses of mother: Lung cancer	Weighted mode	8	0.00155695341178344	0.00170097863718731	1.00155816609303	0.998224613149956	1.00490285137553		0.298114706227556	0.390460822827674
MFI	Maturation stages of T cell	Violet.450.50.MT.trait4	CD45RA on TD CD8br	GCST90002101	CD45RA on Terminally Differentiated CD8+ T cell	ebi-a-GCST90002101	Illnesses of mother: Lung cancer	MR Egger	8	-0.0029295	0.00343338525931244	0.997074791536383	0.990387567285549	1.00380716878556		0.334367265045368	0.426271712199843
MFI	Maturation stages of T cell	Violet.450.50.MT.trait4	CD45RA on TD CD8br	GCST90002101	CD45RA on Terminally Differentiated CD8+ T cell	ebi-a-GCST90002101	Squamous cell lung cancer	Inverse variance weighted (fixed effects)	18	0.0836270598308122	0.0341945482926579	1.08722334893184	1.01674438691698	1.16258779067063		0.00248145424493713	0.0144601106454973
MFI	Maturation stages of T cell	Violet.450.50.MT.trait4	CD45RA on TD CD8br	GCST90002101	CD45RA on Terminally Differentiated CD8+ T cell	ebi-a-GCST90002101	Squamous cell lung cancer	Weighted median	18	0.0829292952556426	0.0464629916798446	1.08646498760327	0.991894856806844	1.19005170879481		0.031870081760032	0.0742862633024746
MFI	Maturation stages of T cell	Violet.450.50.MT.trait4	CD45RA on TD CD8br	GCST90002101	CD45RA on Terminally Differentiated CD8+ T cell	ebi-a-GCST90002101	Squamous cell lung cancer	Weighted mode	18	0.081719908843697	0.0537638051184337	1.08515182583026	0.976620487491951	1.20574419662935		0.0816293614649035	0.146896183882659
MFI	Maturation stages of T cell	Violet.450.50.MT.trait4	CD45RA on TD CD8br	GCST90002101	CD45RA on Terminally Differentiated CD8+ T cell	ebi-a-GCST90002101	Squamous cell lung cancer	Simple mode	18	0.0683047948407456	0.0645763797836152	1.07069160002598	0.943399998676255	1.21515847357933		0.218478210697112	0.304975028433904
MFI	Maturation stages of T cell	Violet.450.50.MT.trait4	CD45RA on TD CD8br	GCST90002101	CD45RA on Terminally Differentiated CD8+ T cell	ebi-a-GCST90002101	Squamous cell lung cancer	MR Egger	18	0.0746926944837393	0.1048889957039	1.07755296202986	0.877314504303134	1.32349388991537		0.398278987164211	0.486650458963514
MFI	Maturation stages of T cell	Violet.450.50.MT.trait3	CD45RA on naive CD8br	GCST90002100	CD45RA on naive CD8+ T cell	ebi-a-GCST90002100	Cancer code self-reported: lung cancer	Inverse variance weighted (fixed effects)	30	0.000143739782163266	5.92071222376815e-05	1.00014375011322	1.00002769420605	1.00025981948899		0.00270203660524397	0.0151930303856262
MFI	Maturation stages of T cell	Violet.450.50.MT.trait3	CD45RA on naive CD8br	GCST90002100	CD45RA on naive CD8+ T cell	ebi-a-GCST90002100	Cancer code self-reported: lung cancer	MR Egger	30	0.000151206026206347	8.75519293006622e-05	1.00015121745841	0.999979604452769	1.00032285991568		0.0447529105237055	0.0951778886718487
MFI	Maturation stages of T cell	Violet.450.50.MT.trait3	CD45RA on naive CD8br	GCST90002100	CD45RA on naive CD8+ T cell	ebi-a-GCST90002100	Cancer code self-reported: lung cancer	Weighted median	30	6.35543488129789e-05	8.56427280277221e-05	1.00006355636843	0.999895700041498	1.00023144087405		0.367142298914321	0.458034670307668
MFI	Maturation stages of T cell	Violet.450.50.MT.trait3	CD45RA on naive CD8br	GCST90002100	CD45RA on naive CD8+ T cell	ebi-a-GCST90002100	Cancer code self-reported: lung cancer	Simple mode	30	0.000100585288747239	0.000153542355531283	1.00010059034762	0.999799662342175	1.00040160892887		0.4314948602492	0.517567749662682
MFI	Maturation stages of T cell	Violet.450.50.MT.trait3	CD45RA on naive CD8br	GCST90002100	CD45RA on naive CD8+ T cell	ebi-a-GCST90002100	Cancer code self-reported: lung cancer	Weighted mode	30	2.77377213485624e-05	0.000102824411647277	1.00002773810604	0.999826216976539	1.00022929985337		0.740005058481377	0.789256643072484
MFI	Myeloid cell	Violet.450.50.MDSC.trait9	CD11b on CD33br HLA DR+ CD14dim	GCST90002097	CD11b on CD33+ HLA DR+ CD14dim	ebi-a-GCST90002097	Lung cancer in never smokers	Inverse variance weighted (fixed effects)	13	0.104672249423189	0.0445686416848632	1.11034663396249	1.0174685326571	1.21170297456985		0.00385152792136457	0.0188460259358373
MFI	Myeloid cell	Violet.450.50.MDSC.trait9	CD11b on CD33br HLA DR+ CD14dim	GCST90002097	CD11b on CD33+ HLA DR+ CD14dim	ebi-a-GCST90002097	Lung cancer in never smokers	Weighted median	13	0.136642798850714	0.0583986782145977	1.14641857334243	1.02242922562863	1.28544403109801		0.00400902468117918	0.0192926788336025
MFI	Myeloid cell	Violet.450.50.MDSC.trait9	CD11b on CD33br HLA DR+ CD14dim	GCST90002097	CD11b on CD33+ HLA DR+ CD14dim	ebi-a-GCST90002097	Lung cancer in never smokers	Weighted mode	13	0.138758372597629	0.0644961714809086	1.14884647367473	1.01242240142645	1.30365371036366		0.0199881860856262	0.0525099478724851
MFI	Myeloid cell	Violet.450.50.MDSC.trait9	CD11b on CD33br HLA DR+ CD14dim	GCST90002097	CD11b on CD33+ HLA DR+ CD14dim	ebi-a-GCST90002097	Lung cancer in never smokers	Simple mode	13	0.141255162485163	0.0901539632670721	1.15171848584601	0.965174267833966	1.37431706878825		0.0789584274885201	0.14313447969497
MFI	Myeloid cell	Violet.450.50.MDSC.trait9	CD11b on CD33br HLA DR+ CD14dim	GCST90002097	CD11b on CD33+ HLA DR+ CD14dim	ebi-a-GCST90002097	Lung cancer in never smokers	MR Egger	13	0.0839425610387077	0.102080213773167	1.08756642332903	0.890355321796439	1.32845920746136		0.336673929817485	0.428360438691957
MFI	Myeloid cell	Violet.450.50.MDSC.trait4	CD11b on CD33dim HLA DR-	GCST90002095	CD11b on CD33dim HLA DR-	ebi-a-GCST90002095	Illnesses of mother: Lung cancer	Inverse variance weighted (fixed effects)	11	0.00161232647317012	0.000706665666025869	1.00161362697035	1.00022728759367	1.00300188784716		0.00508564854010084	0.0225131264793138
MFI	Myeloid cell	Violet.450.50.MDSC.trait4	CD11b on CD33dim HLA DR-	GCST90002095	CD11b on CD33dim HLA DR-	ebi-a-GCST90002095	Illnesses of mother: Lung cancer	Simple mode	11	0.00245006146076641	0.0016060926464465	1.00245306531405	0.999302363335428	1.00561370114586		0.0908777997045977	0.158123424567446
MFI	Myeloid cell	Violet.450.50.MDSC.trait4	CD11b on CD33dim HLA DR-	GCST90002095	CD11b on CD33dim HLA DR-	ebi-a-GCST90002095	Illnesses of mother: Lung cancer	Weighted median	11	0.00119104236516504	0.000979591793659276	1.00119175193781	0.999271308074601	1.00311588659509		0.146377367164969	0.2240398575758
MFI	Myeloid cell	Violet.450.50.MDSC.trait4	CD11b on CD33dim HLA DR-	GCST90002095	CD11b on CD33dim HLA DR-	ebi-a-GCST90002095	Illnesses of mother: Lung cancer	Weighted mode	11	0.00129268388075777	0.00117856916658496	1.0012935197567	0.998983205600356	1.00360917689726		0.212204741166626	0.298427466186501
MFI	Myeloid cell	Violet.450.50.MDSC.trait4	CD11b on CD33dim HLA DR-	GCST90002095	CD11b on CD33dim HLA DR-	ebi-a-GCST90002095	Illnesses of mother: Lung cancer	MR Egger	11	0.00194685317567839	0.00292870248106536	1.00194874952476	0.996213782179388	1.00771673172201		0.437715748666188	0.522876993840899
MFI	Myeloid cell	Violet.450.50.MDSC.trait4	CD11b on CD33dim HLA DR-	GCST90002095	CD11b on CD33dim HLA DR-	ebi-a-GCST90002095	Lung cancer in ever smokers	MR Egger	11	-0.237232	0.0747611462137645	0.788808072609594	0.681292133017084	0.913291296434887		0.00162293530124444	0.0113076253054096
MFI	Myeloid cell	Violet.450.50.MDSC.trait4	CD11b on CD33dim HLA DR-	GCST90002095	CD11b on CD33dim HLA DR-	ebi-a-GCST90002095	Lung cancer in ever smokers	Inverse variance weighted (fixed effects)	11	-0.051682	0.0255720611090046	0.949630808906822	0.903207256562812	0.99844046499012		0.014744997474168	0.0432762975317842
MFI	Myeloid cell	Violet.450.50.MDSC.trait4	CD11b on CD33dim HLA DR-	GCST90002095	CD11b on CD33dim HLA DR-	ebi-a-GCST90002095	Lung cancer in ever smokers	Weighted mode	11	-0.105901	0.053050336286194	0.899514	0.81068171043259	0.998079397504449		0.0315444219233757	0.0738494318951199
MFI	Myeloid cell	Violet.450.50.MDSC.trait4	CD11b on CD33dim HLA DR-	GCST90002095	CD11b on CD33dim HLA DR-	ebi-a-GCST90002095	Lung cancer in ever smokers	Weighted median	11	-0.0490813	0.0392208655112673	0.952103701687545	0.881655211401763	1.02818136505523		0.135218418716066	0.210785521393479
MFI	Myeloid cell	Violet.450.50.MDSC.trait4	CD11b on CD33dim HLA DR-	GCST90002095	CD11b on CD33dim HLA DR-	ebi-a-GCST90002095	Lung cancer in ever smokers	Simple mode	11	0.0186115554933785	0.0728887345129249	1.01878582998652	0.883158701921824	1.17524128463288		0.757497103433147	0.80363396772699
MFI	Myeloid cell	Violet.450.50.MDSC.trait1	CD11b on CD14+ monocyte	GCST90002091	CD11b on CD14+ monocyte	ebi-a-GCST90002091	Lung adenocarcinoma	Inverse variance weighted (fixed effects)	28	0.0401030442134284	0.0140305819760608	1.04091802924585	1.01268285734608	1.06994044161921		0.000349549465363221	0.00425971876992062
MFI	Myeloid cell	Violet.450.50.MDSC.trait1	CD11b on CD14+ monocyte	GCST90002091	CD11b on CD14+ monocyte	ebi-a-GCST90002091	Lung adenocarcinoma	MR Egger	28	0.0814037453950121	0.0367129103319795	1.08480879471647	1.00949119959449	1.16574579507669		0.0106266554148754	0.0355515977084296
MFI	Myeloid cell	Violet.450.50.MDSC.trait1	CD11b on CD14+ monocyte	GCST90002091	CD11b on CD14+ monocyte	ebi-a-GCST90002091	Lung adenocarcinoma	Weighted median	28	0.0348533165740106	0.0206031565802233	1.03546781169338	0.994486385751064	1.07813802623686		0.041832634013908	0.0907128498068843
MFI	Myeloid cell	Violet.450.50.MDSC.trait1	CD11b on CD14+ monocyte	GCST90002091	CD11b on CD14+ monocyte	ebi-a-GCST90002091	Lung adenocarcinoma	Weighted mode	28	0.0295723777889968	0.0188414928660379	1.03001398290879	0.992670047871642	1.06876278503853		0.0680240567497896	0.128169959954777
MFI	Myeloid cell	Violet.450.50.MDSC.trait1	CD11b on CD14+ monocyte	GCST90002091	CD11b on CD14+ monocyte	ebi-a-GCST90002091	Lung adenocarcinoma	Simple mode	28	0.0310650470501838	0.0289698837964644	1.03155260115807	0.974611912980754	1.09181998986811		0.206746989509001	0.293066829445532
MFI	Myeloid cell	Violet.450.50.MDSC.trait1	CD11b on CD14+ monocyte	GCST90002091	CD11b on CD14+ monocyte	ebi-a-GCST90002091	Lung cancer in never smokers	Inverse variance weighted (fixed effects)	15	0.109523550683868	0.0373741196841523	1.11574634721523	1.03693606766003	1.20054644654553		0.000248165197114359	0.0033845508797937
MFI	Myeloid cell	Violet.450.50.MDSC.trait1	CD11b on CD14+ monocyte	GCST90002091	CD11b on CD14+ monocyte	ebi-a-GCST90002091	Lung cancer in never smokers	Weighted median	15	0.108062062802354	0.0473404959902346	1.11411688845709	1.01539194499609	1.22244070111279		0.00505051951513009	0.0224506450013758
MFI	Myeloid cell	Violet.450.50.MDSC.trait1	CD11b on CD14+ monocyte	GCST90002091	CD11b on CD14+ monocyte	ebi-a-GCST90002091	Lung cancer in never smokers	Weighted mode	15	0.109149251469681	0.0494786456115622	1.11532880238247	1.01224547539522	1.2289097532772		0.0155149611505586	0.0445968165807537
MFI	Myeloid cell	Violet.450.50.MDSC.trait1	CD11b on CD14+ monocyte	GCST90002091	CD11b on CD14+ monocyte	ebi-a-GCST90002091	Lung cancer in never smokers	MR Egger	15	0.109324399361366	0.0825810704336948	1.11552416697909	0.948821587390618	1.31151544574005		0.132949056672054	0.20836270251048
MFI	Myeloid cell	Violet.450.50.MDSC.trait1	CD11b on CD14+ monocyte	GCST90002091	CD11b on CD14+ monocyte	ebi-a-GCST90002091	Lung cancer in never smokers	Simple mode	15	0.104864286040974	0.0894827531490351	1.11055988164967	0.931907321090505	1.32346127433196		0.178530189297121	0.260797291110881
MFI	cDC	Violet.450.50.cDC.trait4	CD11c on granulocyte	GCST90002090	CD11c on granulocyte	ebi-a-GCST90002090	Lung adenocarcinoma	Inverse variance weighted (fixed effects)	35	0.045626410504517	0.0193567979398579	1.04668330801654	1.00771670804452	1.08715667660841		0.00367190727222009	0.0184169996986939
MFI	cDC	Violet.450.50.cDC.trait4	CD11c on granulocyte	GCST90002090	CD11c on granulocyte	ebi-a-GCST90002090	Lung adenocarcinoma	Weighted median	35	0.0529179861956963	0.0291127256229245	1.05434317087888	0.995865614177668	1.11625454896026		0.0287657549999034	0.0691111280170094
MFI	cDC	Violet.450.50.cDC.trait4	CD11c on granulocyte	GCST90002090	CD11c on granulocyte	ebi-a-GCST90002090	Lung adenocarcinoma	Simple mode	35	0.0610036288761917	0.048050945356281	1.06290277132276	0.967368071075033	1.16787222471597		0.137081899639603	0.212862155205876
MFI	cDC	Violet.450.50.cDC.trait4	CD11c on granulocyte	GCST90002090	CD11c on granulocyte	ebi-a-GCST90002090	Lung adenocarcinoma	Weighted mode	35	0.0515856182067799	0.0416122971881763	1.05293933321053	0.97047029547894	1.14241645992336		0.145870968265935	0.223585104396136
MFI	cDC	Violet.450.50.cDC.trait4	CD11c on granulocyte	GCST90002090	CD11c on granulocyte	ebi-a-GCST90002090	Lung adenocarcinoma	MR Egger	35	0.0436485499531537	0.0621762405537395	1.04461516031992	0.924763840593983	1.18		0.399354678676483	0.487593045774525
MFI	cDC	Violet.450.50.cDC.trait1	CD11c on myeloid DC	GCST90002087	CD11c on myeloid Dendritic Cell	ebi-a-GCST90002087	Lung adenocarcinoma	Inverse variance weighted (fixed effects)	54	0.0444300344512506	0.0140419624554904	1.04543182993995	1.01705153368421	1.07460406366285		7.42652092038445e-05	0.00155568624508707
MFI	cDC	Violet.450.50.cDC.trait1	CD11c on myeloid DC	GCST90002087	CD11c on myeloid Dendritic Cell	ebi-a-GCST90002087	Lung adenocarcinoma	Weighted median	54	0.050660916405364	0.0204639102515092	1.05196612834382	1.01060751731212	1.09501732000367		0.00214964553355202	0.0133004130019966
MFI	cDC	Violet.450.50.cDC.trait1	CD11c on myeloid DC	GCST90002087	CD11c on myeloid Dendritic Cell	ebi-a-GCST90002087	Lung adenocarcinoma	MR Egger	54	0.0494801036209427	0.0230805368804452	1.0507246863902	1.00425126242139	1.09934874657547		0.0112127916039012	0.0367453957980607
MFI	cDC	Violet.450.50.cDC.trait1	CD11c on myeloid DC	GCST90002087	CD11c on myeloid Dendritic Cell	ebi-a-GCST90002087	Lung adenocarcinoma	Weighted mode	54	0.0259281980262386	0.0245523564221302	1.02626725781319	0.978050063523012	1.07686152656195		0.209187428309883	0.295741379679389
MFI	cDC	Violet.450.50.cDC.trait1	CD11c on myeloid DC	GCST90002087	CD11c on myeloid Dendritic Cell	ebi-a-GCST90002087	Lung adenocarcinoma	Simple mode	54	0.0118062365529833	0.0382070430414993	1.01187620524829	0.938868766986926	1.09056077989858		0.705040375891719	0.75852782971902
Morphological parameter	TBNK	SSC.TBNK.trait8	SSC-A on HLA DR+ CD4+	GCST90002085	SSC-A on HLA DR+ CD4+ T cell	ebi-a-GCST90002085	Cancer code self-reported: lung cancer	Inverse variance weighted (fixed effects)	15	0.000184139113383438	7.12367972525751e-05	1.00018415606803	1.00004451598158	1.00032381565297		0.00128260019374306	0.00974107493115289
Morphological parameter	TBNK	SSC.TBNK.trait8	SSC-A on HLA DR+ CD4+	GCST90002085	SSC-A on HLA DR+ CD4+ T cell	ebi-a-GCST90002085	Cancer code self-reported: lung cancer	MR Egger	15	0.000238311824389941	0.000108824986533912	1.00023834022291	1.00002501516366	1.0004517107886		0.0171303397001121	0.0473707840714921
Morphological parameter	TBNK	SSC.TBNK.trait8	SSC-A on HLA DR+ CD4+	GCST90002085	SSC-A on HLA DR+ CD4+ T cell	ebi-a-GCST90002085	Cancer code self-reported: lung cancer	Weighted median	15	0.000158671623461297	0.000100523777642212	1.00015868421247	0.999961645754825	1.00035576149576		0.0583562685348497	0.1144625707798
Morphological parameter	TBNK	SSC.TBNK.trait8	SSC-A on HLA DR+ CD4+	GCST90002085	SSC-A on HLA DR+ CD4+ T cell	ebi-a-GCST90002085	Cancer code self-reported: lung cancer	Weighted mode	15	0.00018500320238505	0.000118820432955316	1.00018502031653	0.999952116300254	1.00041797857969		0.077991768470302	0.141783107173748
Morphological parameter	TBNK	SSC.TBNK.trait8	SSC-A on HLA DR+ CD4+	GCST90002085	SSC-A on HLA DR+ CD4+ T cell	ebi-a-GCST90002085	Cancer code self-reported: lung cancer	Simple mode	15	0.000158993423120686	0.000156916908755028	1.00015900606324	0.999851447317003	1.00046665941592		0.23998813568308	0.328140774259501
Morphological parameter	TBNK	SSC.TBNK.trait6	SSC-A on HLA DR+ T cell	GCST90002083	SSC-A on HLA DR+ T cell	ebi-a-GCST90002083	Lung adenocarcinoma	Inverse variance weighted (multiplicative random effects)	23	-0.0635752	0.0317517720544275	0.938403517967552	0.881783510566044	0.998659140233403		0.0159282095538436	0.0452570138475787
Morphological parameter	TBNK	SSC.TBNK.trait6	SSC-A on HLA DR+ T cell	GCST90002083	SSC-A on HLA DR+ T cell	ebi-a-GCST90002083	Lung adenocarcinoma	MR Egger	23	-0.0833043	0.0986725518532786	0.920071144094053	0.758280064745329	1.11638291648726		0.315996159027763	0.408044999872676
Morphological parameter	TBNK	SSC.TBNK.trait6	SSC-A on HLA DR+ T cell	GCST90002083	SSC-A on HLA DR+ T cell	ebi-a-GCST90002083	Lung adenocarcinoma	Simple mode	23	-0.0576142	0.0801025407905487	0.944014110371882	0.806851901041529	1.10449345094292		0.390377144875214	0.479554905835592
Morphological parameter	TBNK	SSC.TBNK.trait6	SSC-A on HLA DR+ T cell	GCST90002083	SSC-A on HLA DR+ T cell	ebi-a-GCST90002083	Lung adenocarcinoma	Weighted median	23	-0.0234083	0.0393798472990334	0.97686355758149	0.904301196720935	1.05524842120191		0.469179406074546	0.552229157719031
Morphological parameter	TBNK	SSC.TBNK.trait6	SSC-A on HLA DR+ T cell	GCST90002083	SSC-A on HLA DR+ T cell	ebi-a-GCST90002083	Lung adenocarcinoma	Weighted mode	23	-0.0242708	0.0559863715860839	0.976021381019946	0.874586501237693	1.0892207172875		0.602290357061721	0.66886368481733
Morphological parameter	TBNK	SSC.TBNK.trait5	SSC-A on CD8br	GCST90002082	SSC-A on CD8+ T cell	ebi-a-GCST90002082	Illnesses of siblings: Lung cancer	Inverse variance weighted (fixed effects)	4	-0.0015316	0.000744044823676948	0.998469572970683	0.997014538197382	0.9999267312097		0.0126961406138891	0.0395443446720259
Morphological parameter	TBNK	SSC.TBNK.trait5	SSC-A on CD8br	GCST90002082	SSC-A on CD8+ T cell	ebi-a-GCST90002082	Illnesses of siblings: Lung cancer	Weighted median	4	-0.00149055	0.001003963996425	0.998510558284063	0.996547651636185	1.00047733128244		0.0749783633071101	0.137632104466946
Morphological parameter	TBNK	SSC.TBNK.trait5	SSC-A on CD8br	GCST90002082	SSC-A on CD8+ T cell	ebi-a-GCST90002082	Illnesses of siblings: Lung cancer	Weighted mode	4	-0.00144159	0.000854345742580563	0.998559449032579	0.996888742809073	1.0002329552268		0.117867635774954	0.190118657603788
Morphological parameter	TBNK	SSC.TBNK.trait5	SSC-A on CD8br	GCST90002082	SSC-A on CD8+ T cell	ebi-a-GCST90002082	Illnesses of siblings: Lung cancer	MR Egger	4	-0.0014559	0.00098090943814037	0.998545163472759	0.996627222308086	1.00046679558449		0.191881204248919	0.276023007009778
Morphological parameter	TBNK	SSC.TBNK.trait5	SSC-A on CD8br	GCST90002082	SSC-A on CD8+ T cell	ebi-a-GCST90002082	Illnesses of siblings: Lung cancer	Simple mode	4	-0.00144159	0.0013794565533965	0.998559449032579	0.995863255594313	1.00126294212671		0.281601832451847	0.372793834369339
Morphological parameter	TBNK	SSC.TBNK.trait4	SSC-A on CD4+	GCST90002081	SSC-A on CD4+ T cell	ebi-a-GCST90002081	Illnesses of father: Lung cancer	Inverse variance weighted (multiplicative random effects)	33	-0.00400958	0.00155642622320525	0.995998445513119	0.992964686976963	0.999041472949746		0.00133730578438129	0.00999082759660151
Morphological parameter	TBNK	SSC.TBNK.trait4	SSC-A on CD4+	GCST90002081	SSC-A on CD4+ T cell	ebi-a-GCST90002081	Illnesses of father: Lung cancer	Simple mode	33	-0.00674209	0.00320391231977967	0.993280584317377	0.987062655569043	0.999537682451465		0.0147648311433635	0.0432948616783899
Morphological parameter	TBNK	SSC.TBNK.trait4	SSC-A on CD4+	GCST90002081	SSC-A on CD4+ T cell	ebi-a-GCST90002081	Illnesses of father: Lung cancer	Weighted median	33	-0.00162258	0.00164415141061273	0.998378733009312	0.995166599226363	1.00160123470799		0.235326886925387	0.323700717852303
Morphological parameter	TBNK	SSC.TBNK.trait4	SSC-A on CD4+	GCST90002081	SSC-A on CD4+ T cell	ebi-a-GCST90002081	Illnesses of father: Lung cancer	MR Egger	33	-0.00303374	0.00363693939509487	0.996970854113978	0.9898893158765	1.00410305274652		0.318599785050839	0.41057994012382
Morphological parameter	TBNK	SSC.TBNK.trait4	SSC-A on CD4+	GCST90002081	SSC-A on CD4+ T cell	ebi-a-GCST90002081	Illnesses of father: Lung cancer	Weighted mode	33	-0.000850729	0.00226302295130677	0.999149632706701	0.994727693607915	1.00359122898958		0.647915171563888	0.709452724585672
Morphological parameter	TBNK	SSC.TBNK.trait4	SSC-A on CD4+	GCST90002081	SSC-A on CD4+ T cell	ebi-a-GCST90002081	Lung cancer in ever smokers	Inverse variance weighted (multiplicative random effects)	33	-0.0960637	0.0404533358195316	0.908406175001784	0.839161408251324	0.983364786163078		0.00341420256792076	0.0175642363245362
Morphological parameter	TBNK	SSC.TBNK.trait4	SSC-A on CD4+	GCST90002081	SSC-A on CD4+ T cell	ebi-a-GCST90002081	Lung cancer in ever smokers	Weighted mode	33	0.0360650459487728	0.0456508616464891	1.03672327894709	0.947990646934773	1.13376135153447		0.34283262903444	0.435332240909422
Morphological parameter	TBNK	SSC.TBNK.trait4	SSC-A on CD4+	GCST90002081	SSC-A on CD4+ T cell	ebi-a-GCST90002081	Lung cancer in ever smokers	Simple mode	33	-0.0225326	0.0888677243062304	0.977719345708691	0.821426055312451	1.16375066604068		0.755201116516231	0.801463436567722
Morphological parameter	TBNK	SSC.TBNK.trait4	SSC-A on CD4+	GCST90002081	SSC-A on CD4+ T cell	ebi-a-GCST90002081	Lung cancer in ever smokers	Weighted median	33	0.00501233057246159	0.0388341872476435	1.00502491331552	0.931366257852885	1.08450898652205		0.870705117053136	0.897302218699454
Morphological parameter	TBNK	SSC.TBNK.trait4	SSC-A on CD4+	GCST90002081	SSC-A on CD4+ T cell	ebi-a-GCST90002081	Lung cancer in ever smokers	MR Egger	33	-0.0109877	0.0946507668586875	0.989072492819148	0.821598739985707	1.19068390497836		0.884526422660473	0.908332965276135
Morphological parameter	TBNK	SSC.TBNK.trait4	SSC-A on CD4+	GCST90002081	SSC-A on CD4+ T cell	ebi-a-GCST90002081	Lung cancer in never smokers	Inverse variance weighted (fixed effects)	35	0.123279295108992	0.0483976506438273	1.13120031554695	1.02883	1.24375955313147		0.00152799696893025	0.0108586037370764
Morphological parameter	TBNK	SSC.TBNK.trait4	SSC-A on CD4+	GCST90002081	SSC-A on CD4+ T cell	ebi-a-GCST90002081	Lung cancer in never smokers	Weighted median	35	0.171755769018474	0.0730492332795781	1.18738780090984	1.02899157760628	1.37016650129373		0.00380648223282086	0.0187113122027467
Morphological parameter	TBNK	SSC.TBNK.trait4	SSC-A on CD4+	GCST90002081	SSC-A on CD4+ T cell	ebi-a-GCST90002081	Lung cancer in never smokers	MR Egger	35	0.285472133489494	0.120182527502454	1.33039000153998	1.05118108996139	1.68376084111498		0.00547672760799266	0.0234978741413875
Morphological parameter	TBNK	SSC.TBNK.trait4	SSC-A on CD4+	GCST90002081	SSC-A on CD4+ T cell	ebi-a-GCST90002081	Lung cancer in never smokers	Weighted mode	35	0.195330926166974	0.143670787448834	1.21571323124916	0.917352185978549	1.61111368482511		0.111688878276188	0.182914080161054
Morphological parameter	TBNK	SSC.TBNK.trait4	SSC-A on CD4+	GCST90002081	SSC-A on CD4+ T cell	ebi-a-GCST90002081	Lung cancer in never smokers	Simple mode	35	0.13378748903481	0.158577452308063	1.14314986194945	0.837759412070009	1.55986502574304		0.312938627666722	0.404749112861922
Morphological parameter	TBNK	SSC.TBNK.trait4	SSC-A on CD4+	GCST90002081	SSC-A on CD4+ T cell	ebi-a-GCST90002081	Small cell lung carcinoma	MR Egger	34	0.1779637953204	0.0717060541244878	1.19478206374993	1.03812886998251	1.37507415614267		0.0037076517724352	0.0185093830695558
Morphological parameter	TBNK	SSC.TBNK.trait4	SSC-A on CD4+	GCST90002081	SSC-A on CD4+ T cell	ebi-a-GCST90002081	Small cell lung carcinoma	Inverse variance weighted (fixed effects)	34	0.085531630812826	0.0392566375673644	1.08929601611754	1.00862560920389	1.17641848462098		0.00771927949188187	0.0293479131334299
Morphological parameter	TBNK	SSC.TBNK.trait4	SSC-A on CD4+	GCST90002081	SSC-A on CD4+ T cell	ebi-a-GCST90002081	Small cell lung carcinoma	Weighted median	34	0.0667780429594272	0.056317799369165	1.0690581668522	0.957332178481764	1.19382319930569		0.156366515446845	0.235726567265823
Morphological parameter	TBNK	SSC.TBNK.trait4	SSC-A on CD4+	GCST90002081	SSC-A on CD4+ T cell	ebi-a-GCST90002081	Small cell lung carcinoma	Weighted mode	34	0.0747492539154327	0.0792394391764329	1.07761390953658	0.922599502707701	1.25867370903473		0.262322766669055	0.35236566101187
Morphological parameter	TBNK	SSC.TBNK.trait4	SSC-A on CD4+	GCST90002081	SSC-A on CD4+ T cell	ebi-a-GCST90002081	Small cell lung carcinoma	Simple mode	34	0.0387953565339699	0.102058544592619	1.03955772318527	0.85108830395067	1.2697627905562		0.644582184733311	0.70628577848556
Morphological parameter	TBNK	SSC.TBNK.trait3	SSC-A on T cell	GCST90002080	SSC-A on T cell	ebi-a-GCST90002080	Lung adenocarcinoma	Inverse variance weighted (fixed effects)	26	-0.0655789	0.0251945697021456	0.936525112039076	0.891401532472501	0.983932889420808		0.00117098940437514	0.00924389418971018
Morphological parameter	TBNK	SSC.TBNK.trait3	SSC-A on T cell	GCST90002080	SSC-A on T cell	ebi-a-GCST90002080	Lung adenocarcinoma	Simple mode	26	-0.18194	0.0709209878492054	0.833651662865006	0.725463316872986	0.957974137125482		0.00313995177049606	0.0166891300571142
Morphological parameter	TBNK	SSC.TBNK.trait3	SSC-A on T cell	GCST90002080	SSC-A on T cell	ebi-a-GCST90002080	Lung adenocarcinoma	MR Egger	26	-0.0695014	0.0438899079696857	0.932858825559366	0.855965145473971	1.01666007433297		0.0666842286302657	0.12638849956239
Morphological parameter	TBNK	SSC.TBNK.trait3	SSC-A on T cell	GCST90002080	SSC-A on T cell	ebi-a-GCST90002080	Lung adenocarcinoma	Weighted mode	26	-0.053527	0.0392061608626161	0.94788035805761	0.877769661267835	1.02359105450703		0.113012810460421	0.184328782455802
Morphological parameter	TBNK	SSC.TBNK.trait3	SSC-A on T cell	GCST90002080	SSC-A on T cell	ebi-a-GCST90002080	Lung adenocarcinoma	Weighted median	26	-0.0476255	0.0376497968863746	0.953490848479101	0.885662741565352	1.02651354230679		0.130983326013682	0.205886002880751
Morphological parameter	TBNK	SSC.TBNK.trait3	SSC-A on T cell	GCST90002080	SSC-A on T cell	ebi-a-GCST90002080	Squamous cell lung cancer	Inverse variance weighted (fixed effects)	28	-0.075823	0.028522841960107	0.926980301536831	0.876579625793757	0.980278863610605		0.000921291395606944	0.00785302905031983
Morphological parameter	TBNK	SSC.TBNK.trait3	SSC-A on T cell	GCST90002080	SSC-A on T cell	ebi-a-GCST90002080	Squamous cell lung cancer	MR Egger	28	-0.134102	0.0484021743602935	0.874500979153844	0.795352293029378	0.961526067433848		0.00139630319813214	0.0101939675398941
Morphological parameter	TBNK	SSC.TBNK.trait3	SSC-A on T cell	GCST90002080	SSC-A on T cell	ebi-a-GCST90002080	Squamous cell lung cancer	Weighted median	28	-0.0768069	0.0434103019462958	0.926068635114527	0.850533806552425	1.00831161599456		0.0333251630325246	0.0768396744742744
Morphological parameter	TBNK	SSC.TBNK.trait3	SSC-A on T cell	GCST90002080	SSC-A on T cell	ebi-a-GCST90002080	Squamous cell lung cancer	Weighted mode	28	-0.0689794	0.0479937098372508	0.9333459103401	0.849551201227175	1.02540563428106		0.0938905184841532	0.162133142102215
Morphological parameter	TBNK	SSC.TBNK.trait3	SSC-A on T cell	GCST90002080	SSC-A on T cell	ebi-a-GCST90002080	Squamous cell lung cancer	Simple mode	28	0.0329396938454047	0.0774836074868102	1.03348821166209	0.88787156822363	1.2029869204861		0.607654102591495	0.674119556526736
Morphological parameter	TBNK	SSC.TBNK.trait10	SSC-A on B cell	GCST90002075	SSC-A on B cell	ebi-a-GCST90002075	Lung adenocarcinoma	Inverse variance weighted (fixed effects)	12	-0.109001	0.0407211374727956	0.896729435023059	0.827940054581129	0.971234179560979		0.000846569644677393	0.00743357729093437
Morphological parameter	TBNK	SSC.TBNK.trait10	SSC-A on B cell	GCST90002075	SSC-A on B cell	ebi-a-GCST90002075	Lung adenocarcinoma	Simple mode	12	-0.226069	0.0843466911686482	0.797663250935326	0.676117584433621	0.941059183404776		0.00470050054039797	0.0213992957840561
Morphological parameter	TBNK	SSC.TBNK.trait10	SSC-A on B cell	GCST90002075	SSC-A on B cell	ebi-a-GCST90002075	Lung adenocarcinoma	Weighted median	12	-0.0935227	0.0554796826093437	0.910717317594672	0.816880136359941	1.01533382395942		0.0426442766889097	0.0918514158521207
Morphological parameter	TBNK	SSC.TBNK.trait10	SSC-A on B cell	GCST90002075	SSC-A on B cell	ebi-a-GCST90002075	Lung adenocarcinoma	Weighted mode	12	-0.0314085	0.0729983232552841	0.969079654587727	0.839889300310991	1.11814185106077		0.609572630050404	0.675312920605442
Morphological parameter	TBNK	SSC.TBNK.trait10	SSC-A on B cell	GCST90002075	SSC-A on B cell	ebi-a-GCST90002075	Lung adenocarcinoma	MR Egger	12	0.00373630381749624	0.150288062953298	1.00374329250184	0.747644037800114	1.34756721956472		0.973617523226157	0.980654984896239
Morphological parameter	cDC	SSC.cDC.trait3	SSC-A on plasmacytoid DC	GCST90002072	SSC-A on plasmacytoid Dendritic Cell	ebi-a-GCST90002072	Lung adenocarcinoma	Inverse variance weighted (fixed effects)	29	-0.0531865	0.0185181383969835	0.948203132683159	0.914404654806163	0.983250879251865		0.000325661988719685	0.00407713544471325
Morphological parameter	cDC	SSC.cDC.trait3	SSC-A on plasmacytoid DC	GCST90002072	SSC-A on plasmacytoid Dendritic Cell	ebi-a-GCST90002072	Lung adenocarcinoma	MR Egger	29	-0.0846322	0.0316728361264869	0.918850193506011	0.863543558061437	0.977699005712423		0.00196143436252764	0.012623287413456
Morphological parameter	cDC	SSC.cDC.trait3	SSC-A on plasmacytoid DC	GCST90002072	SSC-A on plasmacytoid Dendritic Cell	ebi-a-GCST90002072	Lung adenocarcinoma	Weighted median	29	-0.0551638	0.0269223089767357	0.946330082968222	0.897689021867829	0.997606748122289		0.013255877696414	0.0404619885876255
Morphological parameter	cDC	SSC.cDC.trait3	SSC-A on plasmacytoid DC	GCST90002072	SSC-A on plasmacytoid Dendritic Cell	ebi-a-GCST90002072	Lung adenocarcinoma	Weighted mode	29	-0.049177	0.0264067939474103	0.952012622693588	0.903992422076641	1.00258366290938		0.0310366773205262	0.0730878404204898
Morphological parameter	cDC	SSC.cDC.trait3	SSC-A on plasmacytoid DC	GCST90002072	SSC-A on plasmacytoid Dendritic Cell	ebi-a-GCST90002072	Lung adenocarcinoma	Simple mode	29	-0.0320128	0.0487357013585785	0.968494172499468	0.880262792848749	1.06556924794003		0.430229738225631	0.516630315104214
Morphological parameter	cDC	SSC.cDC.trait2	SSC-A on myeloid DC	GCST90002071	SSC-A on myeloid Dendritic Cell	ebi-a-GCST90002071	Lung adenocarcinoma	Inverse variance weighted (fixed effects)	31	-0.0555286	0.0127773456183298	0.945984961377728	0.922588286123078	0.969974972165903		9.95555316800579e-08	1.38728469145472e-05
Morphological parameter	cDC	SSC.cDC.trait2	SSC-A on myeloid DC	GCST90002071	SSC-A on myeloid Dendritic Cell	ebi-a-GCST90002071	Lung adenocarcinoma	MR Egger	31	-0.0299782	0.0166625199028038	0.97046672819413	0.939284654642568	1.00268397431683		0.036899000994054	0.0824120544849777
Morphological parameter	cDC	SSC.cDC.trait2	SSC-A on myeloid DC	GCST90002071	SSC-A on myeloid Dendritic Cell	ebi-a-GCST90002071	Lung adenocarcinoma	Weighted mode	31	-0.025168	0.0161673120195205	0.975146027124417	0.944730120217563	1.00654118447875		0.06949478441132	0.130023808545406
Morphological parameter	cDC	SSC.cDC.trait2	SSC-A on myeloid DC	GCST90002071	SSC-A on myeloid Dendritic Cell	ebi-a-GCST90002071	Lung adenocarcinoma	Weighted median	31	-0.0248722	0.0196123251746901	0.975434565409709	0.938650234380229	1.01366042061904		0.130119681170187	0.204729297079258
Morphological parameter	cDC	SSC.cDC.trait2	SSC-A on myeloid DC	GCST90002071	SSC-A on myeloid Dendritic Cell	ebi-a-GCST90002071	Lung adenocarcinoma	Simple mode	31	-0.0396932	0.0321873322796867	0.961084287723217	0.902325159366018	1.02366979189346		0.14907208443473	0.227079862458797
MFI	Treg	Red.780.60.Treg.trait9	CD4 on activated & secreting Treg	GCST90002070	CD4 on activated & secreting CD4 regulatory T cell	ebi-a-GCST90002070	Illnesses of siblings: Lung cancer	Inverse variance weighted (fixed effects)	14	0.00164456037066889	0.000769633304719124	1.00164591340169	1.0001360883526	1.00315801771227		0.00909716108935076	0.0326134242632765
MFI	Treg	Red.780.60.Treg.trait9	CD4 on activated & secreting Treg	GCST90002070	CD4 on activated & secreting CD4 regulatory T cell	ebi-a-GCST90002070	Illnesses of siblings: Lung cancer	Simple mode	14	0.00382517672964906	0.00232221270416201	1.0038325020554	0.999273903565181	1.00841189646566		0.0645615391643557	0.123460461230167
MFI	Treg	Red.780.60.Treg.trait9	CD4 on activated & secreting Treg	GCST90002070	CD4 on activated & secreting CD4 regulatory T cell	ebi-a-GCST90002070	Illnesses of siblings: Lung cancer	Weighted mode	14	0.0031685754574203	0.00208867175875612	1.00317360069885	0.99907520669541	1.00728880708368		0.0867069546226712	0.153195032836638
MFI	Treg	Red.780.60.Treg.trait9	CD4 on activated & secreting Treg	GCST90002070	CD4 on activated & secreting CD4 regulatory T cell	ebi-a-GCST90002070	Illnesses of siblings: Lung cancer	Weighted median	14	0.00152403308387771	0.0012141119708251	1.0015251950125	0.999144739564933	1.00391132187874		0.133860966024047	0.209382330945373
MFI	Treg	Red.780.60.Treg.trait9	CD4 on activated & secreting Treg	GCST90002070	CD4 on activated & secreting CD4 regulatory T cell	ebi-a-GCST90002070	Illnesses of siblings: Lung cancer	MR Egger	14	0.000574453380553379	0.00505492223261845	1.0005746184105	0.990710224877026	1.01053723063329		0.888935348549639	0.911400445330004
MFI	Treg	Red.780.60.Treg.trait7	CD4 on secreting Treg	GCST90002068	CD4 on secreting CD4 regulatory T cell	ebi-a-GCST90002068	Illnesses of father: Lung cancer	Inverse variance weighted (fixed effects)	12	-0.00232572	0.00109164589438763	0.997676986932208	0.99554461341262	0.999813927818006		0.0093765080984852	0.0331330853976241
MFI	Treg	Red.780.60.Treg.trait7	CD4 on secreting Treg	GCST90002068	CD4 on secreting CD4 regulatory T cell	ebi-a-GCST90002068	Illnesses of father: Lung cancer	Weighted median	12	-0.00176266	0.00149792059770941	0.998238893275744	0.995312437409022	1.00117395362043		0.159558426196744	0.239300306953938
MFI	Treg	Red.780.60.Treg.trait7	CD4 on secreting Treg	GCST90002068	CD4 on secreting CD4 regulatory T cell	ebi-a-GCST90002068	Illnesses of father: Lung cancer	Simple mode	12	-0.00240304	0.00233297630890901	0.997599843351203	0.9930485983406	1.00217194719105		0.236859525388621	0.325111254334274
MFI	Treg	Red.780.60.Treg.trait7	CD4 on secreting Treg	GCST90002068	CD4 on secreting CD4 regulatory T cell	ebi-a-GCST90002068	Illnesses of father: Lung cancer	MR Egger	12	-0.000489226	0.00178252550889765	0.999510893705078	0.996024945584247	1.00300904215719		0.740310831305264	0.789320097915293
MFI	Treg	Red.780.60.Treg.trait7	CD4 on secreting Treg	GCST90002068	CD4 on secreting CD4 regulatory T cell	ebi-a-GCST90002068	Illnesses of father: Lung cancer	Weighted mode	12	-0.000100988	0.00170271575395856	0.999899017365288	0.996567593609583	1.0032415777306		0.940972858134584	0.953769136724017
MFI	Treg	Red.780.60.Treg.trait7	CD4 on secreting Treg	GCST90002068	CD4 on secreting CD4 regulatory T cell	ebi-a-GCST90002068	Small cell lung carcinoma	Inverse variance weighted (fixed effects)	15	0.13497381632235	0.0520230101774984	1.14450681656143	1.03355954809408	1.26736370010907		0.00122363153592422	0.00947279969236021
MFI	Treg	Red.780.60.Treg.trait7	CD4 on secreting Treg	GCST90002068	CD4 on secreting CD4 regulatory T cell	ebi-a-GCST90002068	Small cell lung carcinoma	Weighted median	15	0.193955479539812	0.075363588725395	1.2140422320342	1.04732871928792	1.40729315831679		0.00135662195099496	0.0100647531318029
MFI	Treg	Red.780.60.Treg.trait7	CD4 on secreting Treg	GCST90002068	CD4 on secreting CD4 regulatory T cell	ebi-a-GCST90002068	Small cell lung carcinoma	Weighted mode	15	0.215776383798709	0.0939464432303771	1.24082487942912	1.03214726453024	1.49169254651955		0.0117011697570136	0.0375774038789867
MFI	Treg	Red.780.60.Treg.trait7	CD4 on secreting Treg	GCST90002068	CD4 on secreting CD4 regulatory T cell	ebi-a-GCST90002068	Small cell lung carcinoma	Simple mode	15	0.218415744150286	0.114908861142206	1.24410418915547	0.993217482122259	1.55836487107229		0.0340753511933713	0.0781198144311553
[truncated: 2,991 more rows]

## Sheet: Supplementary file 5
File 11: The results of sensitive analyses for the associations between 731 immune cell traits and lung cancer with its related phenotypes.
[truncated: 13,566 more rows]

[truncated: 8 more sheets: Supplementary file 6, Supplementary File 7, Supplementary file 8, Supplementary file 9, Supplementary file 10, Supplementary file 11, Supplementary file 12, Supplementary file 13]
